# Supplementary material for: 3-Hydr­oxy-N′-isopropyl­idene-2-naphthohydrazide
Source: Acta Crystallogr Sect E Struct Rep Online. 2009 Nov 28;65(Pt 12):o3282. doi: 10.1107/S1600536809050661 (PMC2971834; doi:10.1107/S1600536809050661)
Supplement: Supplementary file 1 [file e-65-o3282-sup1.cif]

##############################################################################
###                                                                        ###
###        Electronic paper (Acta Crystallographica Section E)             ###
###                                                                        ###
##############################################################################
#                                                                            #
# This CIF contains the data in a paper accepted for publication in Acta     #
# Crystallographica Section E. It conforms to the requirements of Notes      #
# for Authors for Section E, and has been peer reviewed under the auspices   #
# of the IUCr Commission on Journals.                                        #
#                                                                            #
# Full details of the Crystallographic Information File format               #
# are given in the paper "The Crystallographic Information File (CIF):       #
# a New Standard Archive File for Crystallography" by S. R. Hall, F. H.      #
# Allen and I. D. Brown [Acta Cryst. (1991), A47, 655-685].                  #
#                                                                            #
# The current version of the core CIF dictionary is obtainable from          #
# ftp://ftp.iucr.org/pub/cif_core.dic. The current version number is 2.4.    #
#                                                                            #
# Software is freely available for graphical display of the structure(s) in  #
# this CIF.  For information consult the CIF home page http://www.iucr.org/  #
# cif/home.html                                                              #
#                                                                            #
# This file may be used for bona fide research purposes within the           #
# scientific community so long as proper attribution is given to the journal # 
# article from which it was obtained.                                        #
#                                                                            #
##############################################################################
                                             
data_global
_audit_creation_method     SHELXL-97
_journal_date_recd_electronic     2009-11-22
_journal_date_accepted     2009-11-24
_journal_name_full     'Acta Crystallographica, Section E'
_journal_year     2009
_journal_volume     65
_journal_issue     12
_journal_page_first     o3282
_journal_page_last     o3282
_journal_paper_category     QO
_journal_coeditor_code     HB5249
_publ_contact_author
;
     Dr. Seik Weng Ng
     Department of Chemistry
     University of Malaya
     50603 Kuala Lumpur
     Malaysia
;
_publ_contact_author_email     seikweng@um.edu.my
_publ_contact_author_fax     '03 7967 4193'
_publ_contact_author_phone     '03 7967 6778'
_publ_section_title
;
3-Hydroxy-<i>N</i>'-isopropylidene-2-naphthohydrazide
;
loop_
    _publ_author_name
    _publ_author_address
    'Lee, See Mun'
;
     Department of Chemistry
     University of Malaya
     50603 Kuala Lumpur
     Malaysia
;
    'Lo, Kong Mun'
;
     Department of Chemistry
     University of Malaya
     50603 Kuala Lumpur
     Malaysia
;
    'Ali, Hapipah Mohd'
;
     Department of Chemistry
     University of Malaya
     50603 Kuala Lumpur
     Malaysia
;
    'Ng, Seik Weng'
;
     Department of Chemistry
     University of Malaya
     50603 Kuala Lumpur
     Malaysia
;
_publ_section_synopsis     .
data_I
_audit_creation_method     SHELXL-97
_chemical_name_systematic
;
3-Hydroxy-<i>N</i>'-isopropylidene-2-naphthohydrazide
;
_chemical_name_common     ?
_chemical_formula_moiety     'C14 H14 N2 O2'
_chemical_formula_sum     'C14 H14 N2 O2'
_chemical_formula_iupac     'C14 H14 N2 O2'
_chemical_formula_weight     242.27
_chemical_melting_point     ?
_symmetry_cell_setting     Tetragonal
_symmetry_space_group_name_H-M     'P -4 21 c'
_symmetry_space_group_name_Hall     'P -42 n'
loop_
    _symmetry_equiv_pos_as_xyz
    'x, y, z'
    '-x, -y, z'
    'y, -x, -z'
    '-y, x, -z'
    '-x+1/2, y+1/2, -z+1/2'
    'x+1/2, -y+1/2, -z+1/2'
    '-y+1/2, -x+1/2, z+1/2'
    'y+1/2, x+1/2, z+1/2'
_cell_length_a     13.7343(3)
_cell_length_b     13.7343
_cell_length_c     12.8253(3)
_cell_angle_alpha     90.00
_cell_angle_beta     90.00
_cell_angle_gamma     90.00
_cell_volume     2419.25(8)
_cell_formula_units_Z     8
_cell_measurement_reflns_used     2887
_cell_measurement_theta_min     2.2
_cell_measurement_theta_max     26.0
_cell_measurement_temperature     123(2)
_exptl_crystal_description     Irregular
_exptl_crystal_colour     Colourless
_exptl_crystal_size_max     0.35
_exptl_crystal_size_mid     0.15
_exptl_crystal_size_min     0.05
_exptl_crystal_density_diffrn     1.330
_exptl_crystal_density_meas     ?
_exptl_crystal_density_method     'not measured'
_exptl_crystal_F_000     1024
_exptl_absorpt_coefficient_mu     0.091
_exptl_absorpt_correction_type     None
_exptl_absorpt_process_details     ?
_exptl_absorpt_correction_T_min     ?
_exptl_absorpt_correction_T_max     ?
_diffrn_ambient_temperature     123(2)
_diffrn_radiation_type     MoK\a
_diffrn_radiation_wavelength     0.71073
_diffrn_radiation_source     'fine-focus sealed tube'
_diffrn_radiation_monochromator     graphite
_diffrn_measurement_device_type     'Bruker SMART APEX diffractometer'
_diffrn_measurement_method     '\w scans'
_diffrn_detector_area_resol_mean     ?
_diffrn_reflns_number     16460
_diffrn_reflns_av_R_equivalents     0.0547
_diffrn_reflns_av_sigmaI/netI     0.0228
_diffrn_reflns_theta_min     2.10
_diffrn_reflns_theta_max     27.50
_diffrn_reflns_theta_full     27.50
_diffrn_measured_fraction_theta_max     0.998
_diffrn_measured_fraction_theta_full     0.998
_diffrn_reflns_limit_h_min     -17
_diffrn_reflns_limit_h_max     17
_diffrn_reflns_limit_k_min     -17
_diffrn_reflns_limit_k_max     17
_diffrn_reflns_limit_l_min     -16
_diffrn_reflns_limit_l_max     16
_diffrn_standards_number     0
_diffrn_standards_interval_count     0
_diffrn_standards_interval_time     0
_diffrn_standards_decay_%     0
_reflns_number_total     1566
_reflns_number_gt     1341
_reflns_threshold_expression     I>2\s(I)
_refine_ls_structure_factor_coef     Fsqd
_refine_ls_matrix_type     full
_refine_ls_R_factor_all     0.0514
_refine_ls_R_factor_gt     0.0413
_refine_ls_wR_factor_gt     0.1053
_refine_ls_wR_factor_ref     0.1134
_refine_ls_goodness_of_fit_ref     1.012
_refine_ls_restrained_S_all     1.011
_refine_ls_number_reflns     1566
_refine_ls_number_parameters     173
_refine_ls_number_restraints     2
_refine_ls_hydrogen_treatment     mixed
_refine_ls_weighting_scheme     calc
_refine_ls_weighting_details
         'calc w=1/[\s^2^(Fo^2^)+(0.0711P)^2^+0.6133P] where P=(Fo^2^+2Fc^2^)/3'
_atom_sites_solution_hydrogens     geom
_atom_sites_solution_primary     direct
_atom_sites_solution_secondary     difmap
_refine_ls_shift/su_max     0.001
_refine_ls_shift/su_mean     0.001
_refine_diff_density_max     0.272
_refine_diff_density_min     -0.215
_refine_ls_extinction_method     none
_refine_ls_extinction_coef     ?
_refine_ls_abs_structure_details     'Friedel pairs were merged'
_refine_ls_abs_structure_Flack     ?
loop_
    _atom_type_symbol
    _atom_type_description
    _atom_type_scat_dispersion_real
    _atom_type_scat_dispersion_imag
    _atom_type_scat_source
    'C' 'C' 0.0033 0.0000
                         'International Tables Vol C Tables 4.2.6.8 and 6.1.1.4'
    'H' 'H' 0.0000 0.0000
                         'International Tables Vol C Tables 4.2.6.8 and 6.1.1.4'
    'N' 'N' 0.0061 0.0000
                         'International Tables Vol C Tables 4.2.6.8 and 6.1.1.4'
    'O' 'O' 0.0106 0.0000
                         'International Tables Vol C Tables 4.2.6.8 and 6.1.1.4'
_computing_data_collection     'APEX2 (Bruker, 2008)'
_computing_cell_refinement     'SAINT (Bruker, 2008)'
_computing_data_reduction     'SAINT (Bruker, 2008)'
_computing_structure_solution     'SHELXS97 (Sheldrick, 2008)'
_computing_structure_refinement     'SHELXL97 (Sheldrick, 2008)'
_computing_molecular_graphics     'X-SEED (Barbour, 2001)'
_computing_publication_material     'publCIF (Westrip, 2009)'
loop_
    _atom_site_type_symbol
    _atom_site_label
    _atom_site_fract_x
    _atom_site_fract_y
    _atom_site_fract_z
    _atom_site_U_iso_or_equiv
    _atom_site_adp_type
    _atom_site_calc_flag
    _atom_site_refinement_flags
    _atom_site_occupancy
    _atom_site_disorder_assembly
    _atom_site_disorder_group
    O O1 0.89011(13) 0.64858(12) 0.81784(12) 0.0232(4) Uani d D 1 . .
    H H1O 0.879(3) 0.649(3) 0.8825(10) 0.047(10) Uiso d D 1 . .
    O O2 0.86201(14) 0.70322(12) 0.49816(12) 0.0268(4) Uani d . 1 . .
    N N1 0.87509(16) 0.58826(14) 0.62381(16) 0.0213(4) Uani d D 1 . .
    H H1N 0.875(2) 0.5750(19) 0.6910(9) 0.026(8) Uiso d D 1 . .
    N N2 0.86924(15) 0.51398(15) 0.55082(15) 0.0244(5) Uani d . 1 . .
    C C1 0.88285(16) 0.74227(16) 0.78288(18) 0.0185(5) Uani d . 1 . .
    C C2 0.88364(17) 0.81988(17) 0.85018(18) 0.0203(5) Uani d . 1 . .
    H H2 0.8892 0.8081 0.9229 0.024 Uiso calc R 1 . .
    C C3 0.87638(16) 0.91683(17) 0.81435(18) 0.0197(5) Uani d . 1 . .
    C C4 0.87394(18) 0.99834(18) 0.88226(19) 0.0241(5) Uani d . 1 . .
    H H4 0.8786 0.9887 0.9554 0.029 Uiso calc R 1 . .
    C C5 0.86503(19) 1.09039(18) 0.8436(2) 0.0275(6) Uani d . 1 . .
    H H5 0.8640 1.1441 0.8902 0.033 Uiso calc R 1 . .
    C C6 0.8573(2) 1.10692(18) 0.7353(2) 0.0297(6) Uani d . 1 . .
    H H6 0.8505 1.1714 0.7094 0.036 Uiso calc R 1 . .
    C C7 0.85970(19) 1.03001(18) 0.6677(2) 0.0273(6) Uani d . 1 . .
    H H7 0.8548 1.0413 0.5949 0.033 Uiso calc R 1 . .
    C C8 0.86940(17) 0.93370(16) 0.70538(19) 0.0195(5) Uani d . 1 . .
    C C9 0.86959(17) 0.85281(18) 0.63782(19) 0.0215(5) Uani d . 1 . .
    H H9 0.8657 0.8640 0.5648 0.026 Uiso calc R 1 . .
    C C10 0.87513(17) 0.75829(17) 0.67298(18) 0.0192(5) Uani d . 1 . .
    C C11 0.87014(17) 0.68105(17) 0.59108(18) 0.0196(5) Uani d . 1 . .
    C C12 0.87295(18) 0.42740(19) 0.5869(2) 0.0257(5) Uani d . 1 . .
    C C13 0.8674(2) 0.3471(2) 0.5088(2) 0.0374(7) Uani d . 1 . .
    H H13A 0.8575 0.3747 0.4392 0.056 Uiso calc R 1 . .
    H H13B 0.8129 0.3040 0.5261 0.056 Uiso calc R 1 . .
    H H13C 0.9282 0.3098 0.5099 0.056 Uiso calc R 1 . .
    C C14 0.8808(2) 0.39944(19) 0.7001(2) 0.0322(6) Uani d . 1 . .
    H H14A 0.9250 0.4445 0.7357 0.048 Uiso calc R 1 . .
    H H14B 0.9063 0.3330 0.7056 0.048 Uiso calc R 1 . .
    H H14C 0.8163 0.4026 0.7325 0.048 Uiso calc R 1 . .
loop_
    _atom_site_aniso_label
    _atom_site_aniso_U_11
    _atom_site_aniso_U_22
    _atom_site_aniso_U_33
    _atom_site_aniso_U_12
    _atom_site_aniso_U_13
    _atom_site_aniso_U_23
    O1 0.0343(9) 0.0223(8) 0.0130(8) 0.0004(7) 0.0001(7) 0.0022(7)
    O2 0.0375(10) 0.0294(9) 0.0134(8) -0.0015(8) -0.0012(8) -0.0008(7)
    N1 0.0261(11) 0.0248(10) 0.0130(9) 0.0002(8) -0.0002(8) -0.0008(8)
    N2 0.0253(10) 0.0272(10) 0.0205(10) -0.0010(9) 0.0007(9) -0.0064(9)
    C1 0.0166(11) 0.0208(11) 0.0179(11) -0.0003(9) 0.0005(9) 0.0015(9)
    C2 0.0195(12) 0.0284(12) 0.0130(10) -0.0013(10) -0.0018(9) -0.0009(9)
    C3 0.0139(10) 0.0254(11) 0.0198(11) -0.0003(9) -0.0002(9) 0.0000(10)
    C4 0.0235(12) 0.0253(12) 0.0235(12) 0.0007(10) -0.0026(10) -0.0041(10)
    C5 0.0265(13) 0.0223(12) 0.0337(14) 0.0017(11) -0.0006(12) -0.0053(11)
    C6 0.0296(13) 0.0227(12) 0.0368(14) 0.0015(10) 0.0010(12) 0.0052(11)
    C7 0.0313(14) 0.0279(13) 0.0226(12) 0.0020(11) -0.0009(11) 0.0070(10)
    C8 0.0147(10) 0.0228(11) 0.0211(11) -0.0004(9) -0.0016(9) 0.0014(9)
    C9 0.0201(11) 0.0288(12) 0.0155(10) -0.0003(10) -0.0003(9) 0.0027(10)
    C10 0.0167(11) 0.0242(11) 0.0168(11) -0.0018(9) -0.0005(9) -0.0014(9)
    C11 0.0160(10) 0.0262(12) 0.0167(11) -0.0017(9) 0.0004(9) -0.0025(9)
    C12 0.0198(11) 0.0274(12) 0.0298(13) -0.0026(10) -0.0002(11) -0.0052(10)
    C13 0.0339(14) 0.0336(14) 0.0446(16) 0.0000(12) 0.0029(14) -0.0146(13)
    C14 0.0337(14) 0.0281(13) 0.0348(15) -0.0026(11) -0.0025(12) 0.0035(12)
loop_
    _geom_bond_atom_site_label_1
    _geom_bond_atom_site_label_2
    _geom_bond_site_symmetry_2
    _geom_bond_distance
    _geom_bond_publ_flag
    O1 C1 . 1.366(3) ?
    O1 H1O . 0.843(10) ?
    O2 C11 . 1.235(3) ?
    N1 C11 . 1.344(3) ?
    N1 N2 . 1.387(3) ?
    N1 H1N . 0.880(10) ?
    N2 C12 . 1.277(3) ?
    C1 C2 . 1.372(3) ?
    C1 C10 . 1.430(3) ?
    C2 C3 . 1.412(3) ?
    C2 H2 . 0.9500 ?
    C3 C8 . 1.420(3) ?
    C3 C4 . 1.419(3) ?
    C4 C5 . 1.364(4) ?
    C4 H4 . 0.9500 ?
    C5 C6 . 1.411(4) ?
    C5 H5 . 0.9500 ?
    C6 C7 . 1.367(4) ?
    C6 H6 . 0.9500 ?
    C7 C8 . 1.414(3) ?
    C7 H7 . 0.9500 ?
    C8 C9 . 1.409(3) ?
    C9 C10 . 1.376(3) ?
    C9 H9 . 0.9500 ?
    C10 C11 . 1.494(3) ?
    C12 C13 . 1.492(4) ?
    C12 C14 . 1.505(4) ?
    C13 H13A . 0.9800 ?
    C13 H13B . 0.9800 ?
    C13 H13C . 0.9800 ?
    C14 H14A . 0.9800 ?
    C14 H14B . 0.9800 ?
    C14 H14C . 0.9800 ?
loop_
    _geom_angle_atom_site_label_1
    _geom_angle_atom_site_label_2
    _geom_angle_atom_site_label_3
    _geom_angle_site_symmetry_1
    _geom_angle_site_symmetry_3
    _geom_angle
    _geom_angle_publ_flag
    C1 O1 H1O . . 108(2) ?
    C11 N1 N2 . . 118.94(19) ?
    C11 N1 H1N . . 120.1(18) ?
    N2 N1 H1N . . 120.6(18) ?
    C12 N2 N1 . . 116.0(2) ?
    O1 C1 C2 . . 121.7(2) ?
    O1 C1 C10 . . 118.27(19) ?
    C2 C1 C10 . . 120.1(2) ?
    C1 C2 C3 . . 121.8(2) ?
    C1 C2 H2 . . 119.1 ?
    C3 C2 H2 . . 119.1 ?
    C2 C3 C8 . . 118.6(2) ?
    C2 C3 C4 . . 123.1(2) ?
    C8 C3 C4 . . 118.3(2) ?
    C5 C4 C3 . . 120.7(2) ?
    C5 C4 H4 . . 119.7 ?
    C3 C4 H4 . . 119.7 ?
    C4 C5 C6 . . 120.9(2) ?
    C4 C5 H5 . . 119.5 ?
    C6 C5 H5 . . 119.5 ?
    C7 C6 C5 . . 119.9(2) ?
    C7 C6 H6 . . 120.1 ?
    C5 C6 H6 . . 120.1 ?
    C6 C7 C8 . . 120.6(2) ?
    C6 C7 H7 . . 119.7 ?
    C8 C7 H7 . . 119.7 ?
    C9 C8 C7 . . 121.9(2) ?
    C9 C8 C3 . . 118.5(2) ?
    C7 C8 C3 . . 119.7(2) ?
    C10 C9 C8 . . 122.8(2) ?
    C10 C9 H9 . . 118.6 ?
    C8 C9 H9 . . 118.6 ?
    C9 C10 C1 . . 118.2(2) ?
    C9 C10 C11 . . 115.9(2) ?
    C1 C10 C11 . . 125.9(2) ?
    O2 C11 N1 . . 122.7(2) ?
    O2 C11 C10 . . 120.5(2) ?
    N1 C11 C10 . . 116.8(2) ?
    N2 C12 C13 . . 116.3(2) ?
    N2 C12 C14 . . 126.2(2) ?
    C13 C12 C14 . . 117.5(2) ?
    C12 C13 H13A . . 109.5 ?
    C12 C13 H13B . . 109.5 ?
    H13A C13 H13B . . 109.5 ?
    C12 C13 H13C . . 109.5 ?
    H13A C13 H13C . . 109.5 ?
    H13B C13 H13C . . 109.5 ?
    C12 C14 H14A . . 109.5 ?
    C12 C14 H14B . . 109.5 ?
    H14A C14 H14B . . 109.5 ?
    C12 C14 H14C . . 109.5 ?
    H14A C14 H14C . . 109.5 ?
    H14B C14 H14C . . 109.5 ?
loop_
    _geom_torsion_atom_site_label_1
    _geom_torsion_atom_site_label_2
    _geom_torsion_atom_site_label_3
    _geom_torsion_atom_site_label_4
    _geom_torsion_site_symmetry_1
    _geom_torsion_site_symmetry_2
    _geom_torsion_site_symmetry_3
    _geom_torsion_site_symmetry_4
    _geom_torsion
    _geom_torsion_publ_flag
    C11 N1 N2 C12 . . . . -179.0(2) ?
    O1 C1 C2 C3 . . . . 179.9(2) ?
    C10 C1 C2 C3 . . . . 0.4(4) ?
    C1 C2 C3 C8 . . . . -0.9(4) ?
    C1 C2 C3 C4 . . . . 178.0(2) ?
    C2 C3 C4 C5 . . . . -178.8(2) ?
    C8 C3 C4 C5 . . . . 0.1(4) ?
    C3 C4 C5 C6 . . . . 0.5(4) ?
    C4 C5 C6 C7 . . . . -0.6(4) ?
    C5 C6 C7 C8 . . . . 0.3(4) ?
    C6 C7 C8 C9 . . . . 178.4(2) ?
    C6 C7 C8 C3 . . . . 0.2(4) ?
    C2 C3 C8 C9 . . . . 0.3(4) ?
    C4 C3 C8 C9 . . . . -178.6(2) ?
    C2 C3 C8 C7 . . . . 178.5(2) ?
    C4 C3 C8 C7 . . . . -0.4(4) ?
    C7 C8 C9 C10 . . . . -177.4(2) ?
    C3 C8 C9 C10 . . . . 0.8(4) ?
    C8 C9 C10 C1 . . . . -1.2(4) ?
    C8 C9 C10 C11 . . . . 177.5(2) ?
    O1 C1 C10 C9 . . . . -178.9(2) ?
    C2 C1 C10 C9 . . . . 0.6(4) ?
    O1 C1 C10 C11 . . . . 2.6(4) ?
    C2 C1 C10 C11 . . . . -177.9(2) ?
    N2 N1 C11 O2 . . . . -1.1(4) ?
    N2 N1 C11 C10 . . . . 179.0(2) ?
    C9 C10 C11 O2 . . . . 0.3(3) ?
    C1 C10 C11 O2 . . . . 178.9(2) ?
    C9 C10 C11 N1 . . . . -179.8(2) ?
    C1 C10 C11 N1 . . . . -1.2(4) ?
    N1 N2 C12 C13 . . . . -179.6(2) ?
    N1 N2 C12 C14 . . . . 1.4(4) ?
loop_
    _geom_hbond_atom_site_label_D
    _geom_hbond_atom_site_label_H
    _geom_hbond_atom_site_label_A
    _geom_hbond_site_symmetry_A
    _geom_hbond_distance_DH
    _geom_hbond_distance_HA
    _geom_hbond_distance_DA
    _geom_hbond_angle_DHA
    _geom_hbond_publ_flag
    O1 H1o O2 7_665 0.840(10)
                            1.870(19) 2.648(2) 153(3) yes
    N1 H1n O1 . 0.880(10)
                        1.93(2) 2.631(2) 136(2) yes
