# Supplementary material for: 3-Hydr­oxy-N′-isopropyl­idene-2-naphthohydrazide
Source: Acta Crystallogr Sect E Struct Rep Online. 2009 Nov 28;65(Pt 12):o3282. doi: 10.1107/S1600536809050661 (PMC2971834; doi:10.1107/S1600536809050661)
Supplement: Supplementary file 2 [file e-65-o3282-Isup2.hkl]

# 
# h,k,l, Fc-squared, Fo-squared, sigma(Fo-squared) and status flag 
# 
data_I
_shelx_title '  P-421c' 
_shelx_refln_list_code          4 
_shelx_F_calc_maximum      384.70 
_exptl_crystal_F_000      1024.00 
_reflns_d_resolution_high  0.7697 
 
loop_ 
 _symmetry_equiv_pos_as_xyz 
 'x, y, z' 
 '-x, -y, z' 
 'y, -x, -z' 
 '-y, x, -z' 
 '-x+1/2, y+1/2, -z+1/2' 
 'x+1/2, -y+1/2, -z+1/2' 
 '-y+1/2, -x+1/2, z+1/2' 
 'y+1/2, x+1/2, z+1/2' 
 
_cell_length_a    13.7343 
_cell_length_b    13.7343 
_cell_length_c    12.8253 
_cell_angle_alpha  90.000 
_cell_angle_beta   90.000 
_cell_angle_gamma  90.000 
 
_shelx_F_squared_multiplier     1.000 
 
loop_ 
 _refln_index_h 
 _refln_index_k 
 _refln_index_l 
 _refln_F_squared_calc 
 _refln_F_squared_meas 
 _refln_F_squared_sigma 
 _refln_observed_status 
   1   1   0       10.32       12.29      1.55 o 
   0   2   0        9.72       -9.78      6.52 o 
   1   2   0    12115.32    13027.87    121.27 o 
   2   2   0      227.64      216.90      5.55 o 
   1   3   0      987.21      996.58     10.93 o 
   2   3   0     4845.23     5235.01     46.79 o 
   3   3   0     5811.35     5903.95     73.46 o 
   0   4   0   147993.89   160834.63   2033.91 o 
   1   4   0       21.90       31.23      4.14 o 
   2   4   0      216.67      257.69      5.98 o 
   3   4   0        2.55        1.84      2.24 o 
   4   4   0     2719.61     2756.64     38.81 o 
   1   5   0        3.71       -0.60      2.28 o 
   2   5   0       48.43       26.70      3.01 o 
   3   5   0       34.66       27.91      3.29 o 
   4   5   0        1.26        2.54      3.08 o 
   5   5   0       77.04      123.03     12.12 o 
   0   6   0      354.93      387.28     10.96 o 
   1   6   0     3411.46     3741.21     35.20 o 
   2   6   0      233.55      223.20      6.60 o 
   3   6   0     1233.89     1415.24     16.97 o 
   4   6   0       56.70       79.23      5.06 o 
   5   6   0      608.07      626.20     11.50 o 
   6   6   0       28.26       23.73      5.55 o 
   1   7   0      242.96      228.93      6.68 o 
   2   7   0      696.06      716.32     12.64 o 
   3   7   0      135.87      176.99      6.01 o 
   4   7   0       33.03       72.45      4.41 o 
   5   7   0      183.63      206.01      6.76 o 
   6   7   0      161.92      202.76      7.50 o 
   7   7   0      109.08      126.81     10.20 o 
   0   8   0    25296.64    27274.87    324.08 o 
   1   8   0      179.15      192.50     10.46 o 
   2   8   0       87.39      112.47      5.66 o 
   3   8   0       89.61       89.43      5.40 o 
   4   8   0      126.23      124.37      5.51 o 
   5   8   0      144.52      142.64      5.96 o 
   6   8   0      103.50      115.50      6.25 o 
   7   8   0        4.93        7.56      4.61 o 
   8   8   0        2.58       15.05      7.76 o 
   1   9   0       61.12       52.46      4.14 o 
   2   9   0       60.28       60.54      4.83 o 
   3   9   0       82.12       76.58      5.57 o 
   4   9   0        6.38        6.18      4.10 o 
   5   9   0       82.75       90.87      5.63 o 
   6   9   0      162.74      178.95      9.19 o 
   7   9   0        9.19        5.98      4.80 o 
   8   9   0      281.10      268.29     13.71 o 
   9   9   0       12.50        4.93     11.25 o 
   0  10   0       40.94       56.27      6.17 o 
   1  10   0     3047.33     3173.12     31.70 o 
   2  10   0      274.50      274.46      8.48 o 
   3  10   0        3.98        3.73      4.49 o 
   4  10   0      125.46      121.90      6.73 o 
   5  10   0       69.22       85.89      6.39 o 
   6  10   0      104.71      110.22      7.03 o 
   7  10   0        6.43       -0.38      5.82 o 
   8  10   0       91.76       93.61      8.49 o 
   9  10   0      130.38      144.35     10.07 o 
  10  10   0      288.84      330.30     19.28 o 
   1  11   0       65.58       62.89      5.36 o 
   2  11   0      853.80      803.15     14.64 o 
   3  11   0       37.50       48.15      5.60 o 
   4  11   0       98.41      114.78      7.23 o 
   5  11   0      110.82      101.76      7.20 o 
   6  11   0      141.98      158.87      8.92 o 
   7  11   0       56.48       58.46      7.22 o 
   8  11   0      130.63      134.39      9.71 o 
   9  11   0        1.09       -5.18      6.84 o 
  10  11   0       22.43       18.08      8.15 o 
  11  11   0       92.76       95.02     14.87 o 
   0  12   0     1899.40     2067.84     32.27 o 
   1  12   0      800.56      772.74     13.83 o 
   2  12   0       10.80        4.40      5.07 o 
   3  12   0      307.40      323.90     10.56 o 
   4  12   0      966.84      994.02     17.88 o 
   5  12   0      804.40      801.30     17.29 o 
   6  12   0       18.05       17.40      6.60 o 
   7  12   0       25.17       38.29      7.16 o 
   8  12   0      901.36      915.18     23.26 o 
   9  12   0     1082.20     1143.02     24.57 o 
  10  12   0        0.78       10.32      7.85 o 
  11  12   0       62.70       84.13     12.60 o 
  12  12   0     2087.29     2168.64     54.53 o 
   1  13   0       13.34       -1.11      6.37 o 
   2  13   0       10.96        1.93      6.36 o 
   3  13   0        2.81        7.33      6.04 o 
   4  13   0       55.47       57.68     13.31 o 
   5  13   0       46.49       36.95     10.88 o 
   6  13   0      128.26      125.29     11.98 o 
   7  13   0       12.21       15.49      8.06 o 
   8  13   0        0.87        2.25      8.15 o 
   9  13   0        2.01       -4.56      7.65 o 
  10  13   0        0.09        0.84      8.31 o 
  11  13   0       39.73       31.44      9.93 o 
  12  13   0      221.86      256.41     15.33 o 
   0  14   0      304.48      313.95     21.61 o 
   1  14   0      307.98      312.49     13.72 o 
   2  14   0      102.63       99.04      8.64 o 
   3  14   0       76.36       71.77      8.72 o 
   4  14   0       16.25       21.65      7.72 o 
   5  14   0       64.99       70.78     11.11 o 
   6  14   0        0.00       -1.43      8.70 o 
   7  14   0       24.59        9.82     10.54 o 
   8  14   0        0.00      -13.19      8.80 o 
   9  14   0        0.28        0.88      9.99 o 
  10  14   0       31.56       24.37     11.33 o 
  11  14   0       65.06       52.68     13.06 o 
   1  15   0       21.18        4.99      7.58 o 
   2  15   0      174.93      186.48     11.70 o 
   3  15   0       62.35       54.69      8.87 o 
   4  15   0       34.54       25.60      8.06 o 
   5  15   0      139.70      140.02     14.16 o 
   6  15   0        2.83        2.32      7.64 o 
   7  15   0        4.43        5.25     11.32 o 
   8  15   0       36.28       29.46     11.85 o 
   9  15   0       47.28       27.14     11.49 o 
   0  16   0     1622.70     1662.62     52.62 o 
   1  16   0       27.48       26.78      8.29 o 
   2  16   0       15.17       19.20      9.06 o 
   3  16   0        2.79        5.86      8.05 o 
   4  16   0        4.64       12.27      8.25 o 
   5  16   0        1.18       -2.11      8.09 o 
   6  16   0       85.83       89.12     11.86 o 
   7  16   0        5.06        6.77     11.10 o 
   1  17   0        2.10        9.53      9.10 o 
   2  17   0      205.81      298.75     16.45 o 
   3  17   0       19.42       15.45     10.31 o 
   4  17   0       27.03       20.08      9.46 o 
   5  17   0        5.93       -0.25      8.95 o 
   0   1   1      537.21      390.99      4.56 o 
   0   2   1      982.39      985.95     11.30 o 
   1   2   1     5240.22     5493.64     34.46 o 
   0   3   1     4676.03     4013.38     35.27 o 
   1   3   1     3844.59     3956.89     24.26 o 
   2   3   1     1570.02     1572.94     11.32 o 
   0   4   1    36366.01    39252.28    321.56 o 
   1   4   1     6029.62     5494.90     34.46 o 
   2   4   1      408.08      408.78      4.87 o 
   3   4   1      373.15      384.52      4.79 o 
   0   5   1     3972.90     3686.82     32.08 o 
   1   5   1     1203.59     1144.57     10.59 o 
   2   5   1       27.98       25.60      2.16 o 
   3   5   1      279.05      305.98      4.70 o 
   4   5   1      592.29      572.24      6.89 o 
   0   6   1     1233.52     1557.39     16.35 o 
   1   6   1     1867.39     1964.88     15.90 o 
   2   6   1     2424.92     2298.92     17.71 o 
   3   6   1      752.53      839.65      8.33 o 
   4   6   1      911.28     1065.50      9.89 o 
   5   6   1       17.64       21.96      2.62 o 
   0   7   1     6341.25     5857.78     50.29 o 
   1   7   1     1343.53     1463.27     12.02 o 
   2   7   1       54.25       41.66      2.91 o 
   3   7   1       57.99       59.71      3.14 o 
   4   7   1      417.10      394.89      6.08 o 
   5   7   1      201.43      210.98      5.58 o 
   6   7   1      208.82      220.47      5.16 o 
   0   8   1    10171.53    11149.00     91.55 o 
   1   8   1     2971.94     2827.13     20.30 o 
   2   8   1      209.42      205.49      4.85 o 
   3   8   1      377.92      407.94      7.70 o 
   4   8   1       44.14       44.51      3.23 o 
   5   8   1       48.44       42.70      3.08 o 
   6   8   1      288.81      341.94      6.79 o 
   7   8   1      108.52      115.56      4.67 o 
   0   9   1       31.40       36.15      3.79 o 
   1   9   1      823.57      785.59      8.85 o 
   2   9   1      124.40      136.67      3.98 o 
   3   9   1      117.04      124.95      4.40 o 
   4   9   1       48.10       47.32      3.65 o 
   5   9   1      162.84      152.08      4.63 o 
   6   9   1      167.90      178.49      6.85 o 
   7   9   1       40.68       46.86      4.30 o 
   8   9   1       64.77       59.36      5.28 o 
   0  10   1       20.08       23.34      4.25 o 
   1  10   1      302.34      339.90      5.90 o 
   2  10   1      143.02      168.78      4.67 o 
   3  10   1      401.31      439.60      8.19 o 
   4  10   1        5.70        7.10      4.16 o 
   5  10   1      226.63      229.71      5.88 o 
   6  10   1      301.61      281.02      7.00 o 
   7  10   1      107.93      117.32      5.60 o 
   8  10   1       66.21       52.67      5.08 o 
   9  10   1        7.82       -1.04      4.61 o 
   0  11   1     4927.54     4492.22     40.25 o 
   1  11   1      718.37      729.34      9.05 o 
   2  11   1      681.09      677.60      9.22 o 
   3  11   1      106.64      106.99      4.61 o 
   4  11   1     1194.95     1134.47     13.38 o 
   5  11   1      290.11      286.42      7.27 o 
   6  11   1      919.12      980.49     13.42 o 
   7  11   1       20.15       18.39      4.51 o 
   8  11   1      424.85      422.99      9.98 o 
   9  11   1       45.91       46.17      6.08 o 
  10  11   1      543.01      592.90     13.20 o 
   0  12   1     7423.25     7558.31     72.16 o 
   1  12   1      422.48      433.67      8.76 o 
   2  12   1     1016.88      969.21     13.25 o 
   3  12   1        6.80        6.83      4.01 o 
   4  12   1     1062.08     1052.02     14.50 o 
   5  12   1      228.31      226.49      6.97 o 
   6  12   1      617.52      581.88     13.10 o 
   7  12   1       65.02       67.23      5.83 o 
   8  12   1      594.31      649.05     12.44 o 
   9  12   1      163.03      178.02      8.50 o 
  10  12   1      561.69      551.79     12.86 o 
  11  12   1      347.70      345.15     13.94 o 
   0  13   1       14.35       16.53      5.37 o 
   1  13   1      202.61      193.54      6.75 o 
   2  13   1       14.55       16.69      4.45 o 
   3  13   1       23.39       30.35      4.91 o 
   4  13   1       58.97       44.23      5.11 o 
   5  13   1       88.81       90.29      6.15 o 
   6  13   1       21.33       22.20      5.07 o 
   7  13   1        0.04        3.02      5.18 o 
   8  13   1       59.29       70.13      7.16 o 
   9  13   1       23.30       26.59      6.80 o 
  10  13   1       63.98       62.64      7.79 o 
  11  13   1       37.83       39.18      7.75 o 
  12  13   1      376.46      394.07     13.43 o 
   0  14   1       49.63       47.10     10.09 o 
   1  14   1      513.61      497.35     12.44 o 
   2  14   1      128.10      117.67      6.90 o 
   3  14   1        7.60       10.62      5.39 o 
   4  14   1       21.19       11.84      5.45 o 
   5  14   1       22.47       19.91      5.87 o 
   6  14   1       91.04       92.40      7.51 o 
   7  14   1       18.82       19.15      6.12 o 
   8  14   1        2.80       -8.82      5.88 o 
   9  14   1       23.91       24.38      7.94 o 
  10  14   1       13.67       17.06      7.81 o 
  11  14   1      108.19      101.12     10.15 o 
   0  15   1      201.21      172.41     11.17 o 
   1  15   1      102.37      101.68      7.74 o 
   2  15   1       43.76       38.74      5.94 o 
   3  15   1        0.79       -0.13      4.98 o 
   4  15   1       49.12       48.08      6.77 o 
   5  15   1        1.18       -5.29      5.64 o 
   6  15   1       14.33        5.52      7.05 o 
   7  15   1        3.75       -0.47      6.54 o 
   8  15   1       80.59       56.52      8.96 o 
   9  15   1       40.82       38.66      9.35 o 
   0  16   1     1095.55     1063.55     24.62 o 
   1  16   1      268.84      246.01     10.11 o 
   2  16   1       11.37       10.71      5.51 o 
   3  16   1        1.96        4.47      5.51 o 
   4  16   1        3.46        1.93      5.70 o 
   5  16   1       19.48       16.62      6.54 o 
   6  16   1      109.06      104.94      9.05 o 
   7  16   1       10.16       10.97      7.46 o 
   0  17   1        0.00        2.56      9.69 o 
   1  17   1       46.50       53.76      7.45 o 
   2  17   1      316.12      386.13     18.67 o 
   3  17   1       20.46       17.81      6.64 o 
   4  17   1       15.57       -0.32      6.20 o 
   5  17   1       75.68      103.78      8.68 o 
   0   0   2    12490.96    12509.39    205.65 o 
   0   1   2    11841.55     9592.99     85.57 o 
   1   1   2    10503.81    11356.07     96.63 o 
   0   2   2      496.84      499.74      6.68 o 
   1   2   2      935.88      881.12      8.29 o 
   2   2   2     1707.95     1541.74     17.85 o 
   0   3   2      911.21      803.05     11.02 o 
   1   3   2     5050.86     5286.22     31.92 o 
   2   3   2      200.10      180.93      2.82 o 
   3   3   2      948.09     1002.08     15.43 o 
   0   4   2     5313.17     5570.01     68.52 o 
   1   4   2     2976.52     2708.68     17.86 o 
   2   4   2        3.20        8.96      1.70 o 
   3   4   2      314.72      300.43      4.87 o 
   4   4   2     2492.20     2630.27     26.78 o 
   0   5   2      305.39      271.78      6.62 o 
   1   5   2      185.51      212.20      3.53 o 
   2   5   2       96.74       88.39      2.99 o 
   3   5   2      470.19      426.82      6.63 o 
   4   5   2      145.67      142.96      3.79 o 
   5   5   2      238.69      281.50      7.60 o 
   0   6   2     5998.94     6376.20     53.49 o 
   1   6   2     2185.36     2401.73     17.33 o 
   2   6   2     2216.93     2126.79     16.29 o 
   3   6   2      551.06      538.06      6.54 o 
   4   6   2     2032.93     2328.07     17.27 o 
   5   6   2      828.31      926.96      9.73 o 
   6   6   2     2241.76     2132.99     24.74 o 
   0   7   2        1.23        3.89      2.59 o 
   1   7   2      767.49      759.28      7.77 o 
   2   7   2       55.09       84.04      3.41 o 
   3   7   2       84.98       88.28      3.34 o 
   4   7   2      688.17      708.22      7.97 o 
   5   7   2      364.66      342.06      6.07 o 
   6   7   2      309.20      358.36      6.40 o 
   7   7   2      491.08      499.91     11.13 o 
   0   8   2     1070.91     1138.80     13.33 o 
   1   8   2      662.94      699.58      7.59 o 
   2   8   2       23.35        9.49      2.51 o 
   3   8   2      445.41      419.80      6.38 o 
   4   8   2      556.95      544.22      7.63 o 
   5   8   2      120.10      114.25      4.44 o 
   6   8   2      912.71     1015.15     11.88 o 
   7   8   2      465.32      497.74      8.57 o 
   8   8   2      399.86      384.67     15.14 o 
   0   9   2      137.92      131.99      4.84 o 
   1   9   2      140.53      154.94      4.81 o 
   2   9   2      334.67      319.42      5.88 o 
   3   9   2       42.57       31.97      3.12 o 
   4   9   2      211.29      217.73      5.89 o 
   5   9   2       45.46       44.65      3.89 o 
   6   9   2     1163.37     1225.69     13.36 o 
   7   9   2       65.42       63.48      4.49 o 
   8   9   2       41.09       36.00      4.52 o 
   9   9   2      148.75      176.76      9.92 o 
   0  10   2        5.21       18.64      5.50 o 
   1  10   2      237.73      249.16      5.39 o 
   2  10   2      280.43      288.10      5.87 o 
   3  10   2      122.02      125.71      4.53 o 
   4  10   2      275.52      291.95      6.80 o 
   5  10   2        7.88        1.95      3.28 o 
   6  10   2      375.88      369.84      7.93 o 
   7  10   2      229.15      224.58      7.19 o 
   8  10   2      128.64      127.53      6.33 o 
   9  10   2       92.12       99.95      6.29 o 
  10  10   2      124.63      117.70     10.62 o 
   0  11   2      840.30      754.86     14.72 o 
   1  11   2      391.58      390.47      8.00 o 
   2  11   2     2677.59     2621.62     23.05 o 
   3  11   2        3.48        7.40      3.84 o 
   4  11   2     2064.88     1880.99     20.06 o 
   5  11   2      230.81      240.50      7.11 o 
   6  11   2     1321.23     1373.22     14.63 o 
   7  11   2      131.74      142.61      6.23 o 
   8  11   2     1575.31     1533.81     19.52 o 
   9  11   2       40.55       54.81      7.60 o 
  10  11   2      508.46      597.29     14.92 o 
  11  11   2       65.44       86.49     10.71 o 
   0  12   2       16.70       23.06      5.90 o 
   1  12   2      521.72      487.54      8.48 o 
   2  12   2     1043.31      947.08     12.72 o 
   3  12   2      150.00      141.33      6.62 o 
   4  12   2       71.44       78.03      5.47 o 
   5  12   2       34.93       40.08      4.83 o 
   6  12   2     1104.27     1093.11     14.42 o 
   7  12   2      149.86      159.14      7.08 o 
   8  12   2       45.77       37.34      5.49 o 
   9  12   2       15.53       18.93      5.90 o 
  10  12   2      171.26      169.93     10.47 o 
  11  12   2      647.10      676.98     19.46 o 
  12  12   2      136.22      137.46     15.93 o 
   0  13   2       21.19       19.29      5.42 o 
   1  13   2      111.43      107.79      5.56 o 
   2  13   2       37.95       34.19      4.83 o 
   3  13   2       13.40       18.01      4.54 o 
   4  13   2        0.43       -0.92      4.24 o 
   5  13   2       14.30        4.28      4.46 o 
   6  13   2      503.68      500.38     12.95 o 
   7  13   2       19.81       22.72      5.39 o 
   8  13   2       44.64       47.65      5.97 o 
   9  13   2       65.11       75.96      7.72 o 
  10  13   2       60.91       51.94      7.87 o 
  11  13   2       59.91       73.38      9.76 o 
  12  13   2       16.39       19.76      8.54 o 
   0  14   2      446.13      436.19     14.98 o 
   1  14   2       38.30       33.89      5.30 o 
   2  14   2      135.55      137.95      6.81 o 
   3  14   2       13.38       16.40      4.88 o 
   4  14   2       69.85       70.62      6.09 o 
   5  14   2      117.08      121.07      6.99 o 
   6  14   2      113.68       99.97      7.43 o 
   7  14   2       15.86       23.92      5.91 o 
   8  14   2       75.90       84.60      7.25 o 
   9  14   2        0.97       -2.44      6.37 o 
  10  14   2       51.24       55.28      8.49 o 
   0  15   2      372.08      349.15     15.28 o 
   1  15   2      454.28      434.51     11.59 o 
   2  15   2       69.16       61.05      6.79 o 
   3  15   2       68.60       73.51      7.12 o 
   4  15   2       59.35       52.35      6.75 o 
   5  15   2       38.32       46.64      7.11 o 
   6  15   2       24.03       30.88      6.96 o 
   7  15   2        1.97        5.74      6.41 o 
   8  15   2       15.61       15.27      7.27 o 
   9  15   2       11.74        9.62      8.68 o 
   0  16   2        9.96       12.93     10.44 o 
   1  16   2      339.73      339.49     11.05 o 
   2  16   2       20.09       17.34      6.91 o 
   3  16   2       10.01       15.45      6.09 o 
   4  16   2        3.50        6.36      6.37 o 
   5  16   2       22.32       28.36      7.42 o 
   6  16   2      179.83      176.06     10.32 o 
   7  16   2       22.05       27.29      7.97 o 
   0  17   2        1.51        8.93      9.03 o 
   1  17   2      144.67      125.03     10.37 o 
   2  17   2       14.76       20.45      7.67 o 
   3  17   2       22.84       19.95      6.69 o 
   4  17   2       29.60       26.88      7.17 o 
   0   1   3      442.76      361.71      6.05 o 
   0   2   3     1152.24     1198.19     14.31 o 
   1   2   3      637.39      554.69      5.75 o 
   0   3   3       42.68       32.60      2.09 o 
   1   3   3     2084.53     2040.74     14.66 o 
   2   3   3      724.42      682.54      8.20 o 
   0   4   3     2778.25     2864.62     29.96 o 
   1   4   3      552.64      609.12      6.05 o 
   2   4   3     1013.06      959.54      8.44 o 
   3   4   3      742.43      734.46      8.71 o 
   0   5   3     7819.70     7469.26     66.34 o 
   1   5   3       34.32       27.67      2.17 o 
   2   5   3     1335.16     1443.82     11.81 o 
   3   5   3      853.77      911.07      8.54 o 
   4   5   3     2652.20     2546.25     18.62 o 
   0   6   3     1610.62     1850.96     19.62 o 
   1   6   3      830.03      853.30      8.45 o 
   2   6   3      163.97      146.20      3.96 o 
   3   6   3      805.53      785.98      8.01 o 
   4   6   3     2198.24     2247.49     18.06 o 
   5   6   3     2541.13     2593.98     20.56 o 
   0   7   3      388.83      451.43      8.83 o 
   1   7   3     2875.05     2980.49     20.20 o 
   2   7   3      291.13      280.26      4.49 o 
   3   7   3      572.48      625.89      7.61 o 
   4   7   3      902.24      905.14      9.25 o 
   5   7   3     1343.56     1402.96     12.49 o 
   6   7   3      371.81      352.86      6.38 o 
   0   8   3     1192.11     1235.29     15.65 o 
   1   8   3      129.14      136.00      3.56 o 
   2   8   3      281.06      306.71      5.06 o 
   3   8   3      227.68      230.85      4.84 o 
   4   8   3      179.42      181.73      4.51 o 
   5   8   3      610.65      565.46      8.04 o 
   6   8   3      509.39      543.56      8.08 o 
   7   8   3      481.33      491.54      9.75 o 
   0   9   3      595.02      608.63      9.60 o 
   1   9   3      105.19      107.99      3.48 o 
   2   9   3       41.09       43.64      3.06 o 
   3   9   3      102.25       88.65      3.87 o 
   4   9   3      128.85      148.68      6.66 o 
   5   9   3      173.38      211.37      5.53 o 
   6   9   3      283.63      299.20      6.55 o 
   7   9   3      154.40      148.98      5.48 o 
   8   9   3       58.99       58.85      4.93 o 
   0  10   3      315.58      314.07     10.93 o 
   1  10   3      309.55      259.99      6.63 o 
   2  10   3       75.20       66.62      4.09 o 
   3  10   3      177.09      150.52      5.51 o 
   4  10   3      106.70      101.68      5.68 o 
   5  10   3      531.34      513.66      8.65 o 
   6  10   3      155.84      146.27      5.32 o 
   7  10   3      100.52       92.75      5.02 o 
   8  10   3      126.69      119.79      6.12 o 
   9  10   3       16.18       17.40      4.77 o 
   0  11   3     1543.34     1414.89     21.17 o 
   1  11   3      769.66      763.48     10.80 o 
   2  11   3      424.44      444.61      9.09 o 
   3  11   3      207.82      223.61      7.63 o 
   4  11   3     1592.18     1457.59     17.31 o 
   5  11   3      350.83      330.40      8.51 o 
   6  11   3      364.57      384.74      9.14 o 
   7  11   3       34.18       41.17      5.10 o 
   8  11   3      996.80      953.96     16.02 o 
   9  11   3      447.76      444.56     11.87 o 
  10  11   3      366.57      387.80     12.08 o 
   0  12   3      675.41      631.47     14.29 o 
   1  12   3      204.66      209.11      6.60 o 
   2  12   3      275.96      241.07      7.00 o 
   3  12   3      126.32      130.48      6.10 o 
   4  12   3      121.60      123.24      6.27 o 
   5  12   3      144.20      135.65      6.76 o 
   6  12   3      636.18      588.89     11.42 o 
   7  12   3      285.87      293.45      8.55 o 
   8  12   3       59.19       62.39      6.10 o 
   9  12   3       94.34      105.56      7.81 o 
  10  12   3      197.70      208.34     10.65 o 
  11  12   3      564.24      526.42     17.13 o 
   0  13   3      156.00      153.31      9.21 o 
   1  13   3       25.53       15.58      4.33 o 
   2  13   3      308.73      281.21      8.06 o 
   3  13   3       27.46       33.02      4.93 o 
   4  13   3       20.32       12.31      4.72 o 
   5  13   3       25.94       37.99      6.82 o 
   6  13   3       58.41       55.66      5.93 o 
   7  13   3       67.46       68.50      6.49 o 
   8  13   3       22.73       25.43      6.22 o 
   9  13   3       25.01       17.62      6.34 o 
  10  13   3       40.75       46.46      7.53 o 
  11  13   3      304.12      300.77     13.82 o 
   0  14   3       19.68       14.88      6.61 o 
   1  14   3       13.02       16.54      4.93 o 
   2  14   3        3.96        1.90      4.66 o 
   3  14   3       63.18       60.82      5.70 o 
   4  14   3      157.95      147.10      7.03 o 
   5  14   3      337.02      293.98      9.89 o 
   6  14   3        1.08       -2.24      5.15 o 
   7  14   3       98.07      105.34      7.39 o 
   8  14   3       39.80       37.88      7.20 o 
   9  14   3       16.24       18.21      7.35 o 
  10  14   3       62.36       65.16      8.68 o 
   0  15   3       44.30       59.87      9.71 o 
   1  15   3       92.13       94.76      7.69 o 
   2  15   3        6.93        1.54      5.63 o 
   3  15   3       12.66        2.72      5.70 o 
   4  15   3       54.09       46.37      7.54 o 
   5  15   3       11.10        6.67      6.36 o 
   6  15   3       12.74       16.17      6.47 o 
   7  15   3       55.08       52.66      6.90 o 
   8  15   3       35.46       24.16      7.46 o 
   9  15   3       71.53       68.43     10.90 o 
   0  16   3       56.78       67.03     10.59 o 
   1  16   3       17.72       13.62      6.24 o 
   2  16   3       34.65       32.99      7.01 o 
   3  16   3       16.24       21.09      7.04 o 
   4  16   3        1.30       -2.72      6.83 o 
   5  16   3       41.75       42.60      7.61 o 
   6  16   3      140.80      141.01      9.76 o 
   7  16   3       25.79       20.11      7.51 o 
   0  17   3       70.85       61.60     12.16 o 
   1  17   3       79.97       68.11      8.29 o 
   2  17   3       77.56       72.82      8.32 o 
   3  17   3       21.46       22.86      7.23 o 
   4  17   3        4.90        7.79      7.26 o 
   0   0   4     2598.84     2300.97     45.83 o 
   0   1   4     5597.06     5019.15     45.50 o 
   1   1   4     4063.13     3874.77     36.31 o 
   0   2   4     1634.15     1718.94     17.99 o 
   1   2   4     1728.61     1593.68     11.22 o 
   2   2   4     3515.23     3104.51     28.37 o 
   0   3   4      132.91      108.65      4.62 o 
   1   3   4     2556.06     2545.62     16.85 o 
   2   3   4     1139.12     1115.25     10.07 o 
   3   3   4      974.28     1015.01     13.36 o 
   0   4   4     1479.65     1513.84     18.85 o 
   1   4   4     3095.62     2951.52     20.94 o 
   2   4   4      905.78      905.86      8.90 o 
   3   4   4      359.09      409.37      6.37 o 
   4   4   4      497.74      530.56      9.53 o 
   0   5   4      289.12      265.84      9.03 o 
   1   5   4     1803.43     1889.30     15.76 o 
   2   5   4     2567.50     2771.97     20.03 o 
   3   5   4     1637.76     1741.87     15.45 o 
   4   5   4      871.98      883.03      9.37 o 
   5   5   4     2888.72     3059.37     29.51 o 
   0   6   4        2.97        4.13      2.41 o 
   1   6   4     1225.23     1168.28     10.99 o 
   2   6   4      741.77      710.83      8.05 o 
   3   6   4      607.45      620.06      7.33 o 
   4   6   4       79.60       75.26      3.29 o 
   5   6   4     1910.56     1966.81     15.28 o 
   6   6   4       89.04       78.73      4.47 o 
   0   7   4      917.62      837.57     12.86 o 
   1   7   4      591.03      686.94      8.31 o 
   2   7   4       78.93       68.64      2.84 o 
   3   7   4      405.67      448.20      6.17 o 
   4   7   4      508.61      544.26      6.90 o 
   5   7   4      272.66      265.86      6.07 o 
   6   7   4      103.50       93.39      3.68 o 
   7   7   4      709.90      748.81     13.86 o 
   0   8   4      362.21      387.48      8.55 o 
   1   8   4      222.92      227.17      5.13 o 
   2   8   4      158.16      160.71      4.01 o 
   3   8   4      138.47      122.66      3.76 o 
   4   8   4       63.61       49.87      4.34 o 
   5   8   4      716.90      707.67      9.17 o 
   6   8   4       60.55       75.11      4.29 o 
   7   8   4       51.15       60.35      4.21 o 
   8   8   4      177.09      173.89      8.91 o 
   0   9   4      104.63      135.47      6.95 o 
   1   9   4      160.10      145.29      4.59 o 
   2   9   4        9.31        5.70      2.86 o 
   3   9   4      154.18      132.02      5.01 o 
   4   9   4       82.17       84.07      4.10 o 
   5   9   4      156.34      157.79      5.03 o 
   6   9   4      124.40      132.83      5.22 o 
   7   9   4      202.12      221.84      9.51 o 
   8   9   4      172.91      185.90      6.96 o 
   9   9   4      127.64      135.20      9.05 o 
   0  10   4       45.50       51.30      5.68 o 
   1  10   4       70.11       56.07      4.15 o 
   2  10   4      309.87      284.95      7.94 o 
   3  10   4      121.34      120.70      5.41 o 
   4  10   4       41.83       35.34      4.20 o 
   5  10   4      106.70      118.79      5.43 o 
   6  10   4       85.53       75.70      5.14 o 
   7  10   4      132.95      127.70      6.08 o 
   8  10   4       15.67       15.10      5.01 o 
   9  10   4       60.74       66.80      5.72 o 
  10  10   4      296.67      309.52     12.73 o 
   0  11   4      370.20      335.24     11.23 o 
   1  11   4      563.98      485.70      9.02 o 
   2  11   4       48.29       45.30      4.80 o 
   3  11   4      150.60      142.30      7.49 o 
   4  11   4      349.75      343.64      8.83 o 
   5  11   4      712.22      656.82     11.83 o 
   6  11   4        2.84        5.52      4.42 o 
   7  11   4      266.42      288.51     10.29 o 
   8  11   4      100.17      102.21      6.89 o 
   9  11   4      189.26      177.48      8.16 o 
  10  11   4      206.63      217.34      8.94 o 
  11  11   4       76.79       81.58     12.56 o 
   0  12   4       17.27        4.83      6.95 o 
   1  12   4        5.48        2.47      3.58 o 
   2  12   4       57.27       52.19      5.63 o 
   3  12   4      210.77      191.30      7.03 o 
   4  12   4      173.75      162.85      8.29 o 
   5  12   4      544.93      484.57     11.35 o 
   6  12   4        0.46       -4.37      4.72 o 
   7  12   4       52.72       45.59      5.46 o 
   8  12   4      296.52      312.30     10.26 o 
   9  12   4      150.82      139.30      8.61 o 
  10  12   4       93.52      101.60      8.18 o 
  11  12   4       33.98       36.30      8.73 o 
  12  12   4      366.43      388.73     30.80 o 
   0  13   4        1.57       -0.19      6.00 o 
   1  13   4      229.63      187.68      7.40 o 
   2  13   4       80.52       72.84      5.92 o 
   3  13   4      129.72      105.64      6.19 o 
   4  13   4      122.63      120.92      6.44 o 
   5  13   4      141.75      139.31      7.36 o 
   6  13   4      140.44      155.31      8.90 o 
   7  13   4      179.02      171.25      7.96 o 
   8  13   4      135.68      128.08      8.83 o 
   9  13   4       79.32       85.09      9.93 o 
  10  13   4      201.12      219.23     17.32 o 
  11  13   4       62.26       32.72      9.28 o 
   0  14   4        0.76        1.81      7.04 o 
   1  14   4      164.23      159.37      7.87 o 
   2  14   4       30.30       24.13      5.26 o 
   3  14   4        7.65        9.84      4.86 o 
   4  14   4       18.95       13.71      5.21 o 
   5  14   4       28.17       29.72      6.02 o 
   6  14   4       66.01       68.34      6.78 o 
   7  14   4       21.85       27.69      6.82 o 
   8  14   4       32.50       43.65      8.00 o 
   9  14   4       23.13       12.42      7.58 o 
  10  14   4       15.36       16.93      7.69 o 
   0  15   4       22.80       21.96      8.09 o 
   1  15   4       47.12       46.05      6.18 o 
   2  15   4       25.61       39.79      6.02 o 
   3  15   4       13.91       19.52      5.72 o 
   4  15   4       30.10       32.24      6.29 o 
   5  15   4       91.13       91.67      7.33 o 
   6  15   4       20.28        9.92      6.00 o 
   7  15   4      121.84      114.69     12.13 o 
   8  15   4        4.83        1.31      7.01 o 
   0  16   4      121.97      125.30     19.49 o 
   1  16   4       14.06        6.02      6.68 o 
   2  16   4        7.50        6.73      7.15 o 
   3  16   4        3.58       -7.84      6.41 o 
   4  16   4        9.42        3.09      7.17 o 
   5  16   4      102.32       99.20      9.52 o 
   6  16   4       22.47       15.98      7.25 o 
   0  17   4      181.46      199.58     17.34 o 
   1  17   4       31.91       14.86      6.98 o 
   2  17   4       21.70       10.51      7.67 o 
   3  17   4       19.18       17.23      8.52 o 
   0   1   5     1378.52     1322.06     13.70 o 
   0   2   5      166.42      186.06      7.92 o 
   1   2   5     1326.76     1511.06     11.35 o 
   0   3   5       22.31       22.15      3.45 o 
   1   3   5     1559.16     1684.99     13.05 o 
   2   3   5       37.69       32.54      2.37 o 
   0   4   5      194.67      199.56      7.58 o 
   1   4   5      364.09      410.28      5.71 o 
   2   4   5      459.05      472.87      6.07 o 
   3   4   5     1212.85     1196.89     11.94 o 
   0   5   5      105.49      130.99      6.33 o 
   1   5   5     1945.83     2128.45     17.65 o 
   2   5   5      863.50      889.42      9.26 o 
   3   5   5      432.53      511.42      7.34 o 
   4   5   5      604.49      637.81      8.27 o 
   0   6   5       26.21       36.30      4.40 o 
   1   6   5      695.05      780.29      9.11 o 
   2   6   5        2.36        0.99      1.98 o 
   3   6   5        7.70        5.30      2.25 o 
   4   6   5       43.50       58.14      3.65 o 
   5   6   5      604.21      656.08      8.27 o 
   0   7   5      372.56      326.80      9.59 o 
   1   7   5      528.53      577.97      7.62 o 
   2   7   5       54.07       63.71      3.39 o 
   3   7   5      172.04      178.95      5.46 o 
   4   7   5      372.47      383.07      6.99 o 
   5   7   5      400.55      431.96      6.83 o 
   6   7   5       21.58       18.08      3.66 o 
   0   8   5      750.74      805.08     16.28 o 
   1   8   5      320.12      343.18      6.35 o 
   2   8   5      459.33      410.03      7.03 o 
   3   8   5       40.00       31.75      2.98 o 
   4   8   5      296.03      308.93      6.80 o 
   5   8   5       31.93       25.42      3.36 o 
   6   8   5       32.65       33.09      3.71 o 
   7   8   5      136.86      145.63      6.16 o 
   0   9   5      465.23      431.39     12.37 o 
   1   9   5      139.37      141.02      5.91 o 
   2   9   5       66.08       73.69      4.14 o 
   3   9   5        5.91        7.19      3.60 o 
   4   9   5      343.94      346.29      7.78 o 
   5   9   5      124.06      143.59      5.81 o 
   6   9   5       14.90       11.34      4.28 o 
   7   9   5        7.67        3.00      3.68 o 
   8   9   5       15.77        9.97      4.90 o 
   0  10   5       97.25      101.49      9.23 o 
   1  10   5      466.86      470.84      8.96 o 
   2  10   5      203.34      200.34      6.38 o 
   3  10   5      374.94      342.45      9.01 o 
   4  10   5      144.34      149.73      6.85 o 
   5  10   5      278.75      294.61      8.07 o 
   6  10   5       95.47       84.86      5.45 o 
   7  10   5       74.60       76.66      6.04 o 
   8  10   5       57.61       48.94      5.91 o 
   9  10   5       31.25       35.75      5.87 o 
   0  11   5       84.28       80.68      7.12 o 
   1  11   5      751.38      760.00     11.36 o 
   2  11   5      275.21      238.24      7.92 o 
   3  11   5       76.98       78.46      5.79 o 
   4  11   5      114.90      100.90      6.48 o 
   5  11   5       99.89      102.85      6.10 o 
   6  11   5      431.79      400.86     12.09 o 
   7  11   5      158.09      154.84      7.41 o 
   8  11   5       26.21       14.23      5.58 o 
   9  11   5       15.48       11.09      5.67 o 
  10  11   5       91.53      101.82      8.25 o 
   0  12   5      500.93      513.87     14.44 o 
   1  12   5      396.97      355.62      9.13 o 
   2  12   5      193.27      163.80      7.15 o 
   3  12   5       69.60       74.98      6.16 o 
   4  12   5      265.69      263.59      8.86 o 
   5  12   5        6.37        2.85      4.84 o 
   6  12   5       32.10       23.78      5.68 o 
   7  12   5       42.96       40.85      6.58 o 
   8  12   5       41.27       42.89      6.58 o 
   9  12   5        8.14        5.36      6.25 o 
  10  12   5       53.41       37.13      7.77 o 
  11  12   5       23.85       15.12      8.01 o 
   0  13   5      533.68      477.18     15.83 o 
   1  13   5      309.96      250.97      8.37 o 
   2  13   5       34.32       32.66      5.65 o 
   3  13   5      326.82      287.11      8.55 o 
   4  13   5      307.92      273.44      8.88 o 
   5  13   5      518.34      470.87     11.91 o 
   6  13   5       79.25      100.21      7.24 o 
   7  13   5       98.21       93.21      8.24 o 
   8  13   5       74.84       95.25      8.58 o 
   9  13   5      161.91      142.07      9.87 o 
  10  13   5       50.66       57.99      9.50 o 
   0  14   5       35.56       34.98     13.63 o 
   1  14   5       91.82      107.02      7.53 o 
   2  14   5      247.90      243.79      9.23 o 
   3  14   5       57.82       55.13      6.00 o 
   4  14   5       43.59       37.08      6.01 o 
   5  14   5       30.20       30.55      5.86 o 
   6  14   5       88.21       90.14      7.33 o 
   7  14   5        4.55       13.51      6.70 o 
   8  14   5        0.41       -8.26      6.59 o 
   9  14   5        6.89       -1.99      6.75 o 
   0  15   5       36.82       54.11      9.38 o 
   1  15   5      294.97      341.73     11.34 o 
   2  15   5        4.30        0.71      5.35 o 
   3  15   5       28.20       26.23      6.26 o 
   4  15   5       59.46       53.25      6.70 o 
   5  15   5       29.72       30.08      6.47 o 
   6  15   5       28.76       33.02      7.16 o 
   7  15   5       96.99      108.81      9.41 o 
   8  15   5       80.79       91.42      9.06 o 
   0  16   5      255.93      270.99     18.54 o 
   1  16   5       87.89      105.55      9.20 o 
   2  16   5       34.06       37.13      7.08 o 
   3  16   5       59.71       58.95      7.79 o 
   4  16   5      147.44      179.47      9.49 o 
   5  16   5       14.35       18.47      6.80 o 
   0  17   5       13.52       33.33     10.63 o 
   0   0   6    12508.91    14223.46    199.21 o 
   0   1   6       22.98       43.72      3.90 o 
   1   1   6     4662.32     4826.97     38.99 o 
   0   2   6      779.19      808.78     10.43 o 
   1   2   6     1590.88     1673.83     13.47 o 
   2   2   6     1790.97     1808.76     21.20 o 
   0   3   6       12.48       11.70      3.62 o 
   1   3   6     1792.46     1715.09     13.99 o 
   2   3   6      441.94      436.40     10.44 o 
   3   3   6     2109.36     2110.92     24.05 o 
   0   4   6     2844.19     3028.81     31.42 o 
   1   4   6      759.70      833.28      8.77 o 
   2   4   6      261.97      284.05      5.30 o 
   3   4   6      571.19      561.75      7.50 o 
   4   4   6      287.73      273.74      7.55 o 
   0   5   6       31.72       26.87      3.46 o 
   1   5   6     1186.74     1223.31     12.41 o 
   2   5   6      414.45      446.61      6.30 o 
   3   5   6      401.48      366.57      7.75 o 
   4   5   6      315.18      335.45      6.57 o 
   5   5   6      458.98      487.30     11.59 o 
   0   6   6       43.96       48.53      4.34 o 
   1   6   6      211.97      210.01      5.35 o 
   2   6   6       83.62       91.41      3.62 o 
   3   6   6      154.42      189.31      5.39 o 
   4   6   6       43.15       48.59      3.76 o 
   5   6   6      266.56      298.94      6.22 o 
   6   6   6       61.14       74.50      6.08 o 
   0   7   6      635.01      612.09     10.81 o 
   1   7   6     1254.00     1146.10     11.94 o 
   2   7   6      260.13      242.22      5.46 o 
   3   7   6     1089.41     1032.21     12.49 o 
   4   7   6       20.86       17.61      3.35 o 
   5   7   6      548.47      508.46      8.96 o 
   6   7   6      254.78      251.32      7.74 o 
   7   7   6      945.34      878.82     18.42 o 
   0   8   6      560.14      607.22     12.60 o 
   1   8   6       89.44       86.92      4.22 o 
   2   8   6      493.89      448.10      8.19 o 
   3   8   6       17.54       16.18      4.03 o 
   4   8   6       48.43       37.28      4.25 o 
   5   8   6       82.14       65.31      4.93 o 
   6   8   6      174.23      180.13      5.80 o 
   7   8   6      333.36      331.75      8.51 o 
   8   8   6       10.94       -2.18      5.97 o 
   0   9   6        4.60       -1.56      4.51 o 
   1   9   6       46.93       50.66      4.35 o 
   2   9   6      324.77      319.51      7.93 o 
   3   9   6       76.26       80.80      5.16 o 
   4   9   6      211.74      217.16      6.99 o 
   5   9   6       21.92       18.80      3.98 o 
   6   9   6      412.98      431.94      9.08 o 
   7   9   6      551.50      555.66     11.80 o 
   8   9   6      129.52      146.30      7.44 o 
   9   9   6       96.92       98.32     10.69 o 
   0  10   6       84.44       63.62     10.22 o 
   1  10   6      415.41      378.63      8.72 o 
   2  10   6        7.52       -0.68      3.77 o 
   3  10   6       73.34       54.72      5.19 o 
   4  10   6        1.14        5.34      4.47 o 
   5  10   6      341.33      319.26      9.23 o 
   6  10   6      153.00      153.18      6.40 o 
   7  10   6       59.89       59.84      5.94 o 
   8  10   6      113.57      109.63      8.51 o 
   9  10   6      113.07      111.58      7.91 o 
  10  10   6      167.65      169.32     13.11 o 
   0  11   6      149.19      133.35      9.20 o 
   1  11   6       30.93       45.16      5.81 o 
   2  11   6      242.34      218.15      7.89 o 
   3  11   6      154.01      133.52      6.65 o 
   4  11   6       13.85        6.70      4.94 o 
   5  11   6       49.91       34.64      5.28 o 
   6  11   6       43.76       39.92      6.38 o 
   7  11   6      119.65      126.65      7.66 o 
   8  11   6       98.27       97.66      7.31 o 
   9  11   6      175.26      182.37      9.57 o 
  10  11   6       31.00       27.27      7.15 o 
  11  11   6      133.40      153.03     14.08 o 
   0  12   6      154.24      189.39     10.96 o 
   1  12   6       16.36        5.18      4.56 o 
   2  12   6       73.77       73.40      7.47 o 
   3  12   6        0.22       -3.95      4.75 o 
   4  12   6       18.33       18.55      5.47 o 
   5  12   6       30.33       28.87      5.62 o 
   6  12   6        0.93       -1.20      5.55 o 
   7  12   6      201.93      221.00      9.95 o 
   8  12   6        2.31        5.53      6.17 o 
   9  12   6       51.18       50.05      8.14 o 
  10  12   6       49.33       66.38      8.72 o 
  11  12   6       64.20       71.19      9.57 o 
   0  13   6        3.24       -1.30      6.78 o 
   1  13   6        2.37       -2.48      4.89 o 
   2  13   6       68.24       73.05      8.29 o 
   3  13   6        4.80        3.96      5.37 o 
   4  13   6       40.52       29.97      5.91 o 
   5  13   6        4.04        7.93      5.47 o 
   6  13   6       31.63       29.98      6.99 o 
   7  13   6      223.13      228.86     10.63 o 
   8  13   6        7.80       15.42      7.07 o 
   9  13   6       77.47       63.42     11.35 o 
  10  13   6      106.33      102.14     10.84 o 
   0  14   6       12.21        3.13      7.70 o 
   1  14   6       76.35       67.70      7.18 o 
   2  14   6       21.73       20.94      6.14 o 
   3  14   6       14.56        7.44      5.52 o 
   4  14   6        9.75       22.90      5.75 o 
   5  14   6       79.44       93.93      7.46 o 
   6  14   6       10.74       15.15      6.90 o 
   7  14   6       79.72       77.69      9.13 o 
   8  14   6        6.55        5.94      7.51 o 
   9  14   6        6.31       15.03      8.59 o 
   0  15   6       13.45       27.95      8.84 o 
   1  15   6       24.71       15.86      6.88 o 
   2  15   6       67.99       78.66      8.06 o 
   3  15   6       38.27       58.10      7.32 o 
   4  15   6       77.76       81.58      7.44 o 
   5  15   6       25.28       30.35      7.34 o 
   6  15   6       32.86       26.94      7.58 o 
   7  15   6       70.39       71.46      8.67 o 
   0  16   6       53.99       71.92     10.79 o 
   1  16   6       56.00       78.99      8.29 o 
   2  16   6      146.55      186.50      9.85 o 
   3  16   6       67.37       87.88      8.61 o 
   4  16   6       78.45      102.60      8.84 o 
   0   1   7      123.55      168.52      5.99 o 
   0   2   7       10.85        7.39      2.87 o 
   1   2   7     1178.22     1328.63     12.33 o 
   0   3   7      662.91      588.91     10.05 o 
   1   3   7      197.23      215.63      4.47 o 
   2   3   7      783.71      829.13      9.80 o 
   0   4   7      775.89      892.07     13.91 o 
   1   4   7      184.78      203.09      4.67 o 
   2   4   7       19.77       21.07      2.42 o 
   3   4   7      593.74      535.09      7.69 o 
   0   5   7        5.55        8.51      3.34 o 
   1   5   7      930.06      905.06     10.10 o 
   2   5   7      323.70      352.23      7.30 o 
   3   5   7      297.03      279.66      7.26 o 
   4   5   7        2.45       -1.26      3.04 o 
   0   6   7       88.21       91.73      5.58 o 
   1   6   7      109.88      125.61      4.63 o 
   2   6   7      897.89      838.36     10.60 o 
   3   6   7        0.16        0.62      2.95 o 
   4   6   7      111.06      101.04      5.24 o 
   5   6   7       79.20       83.43      5.10 o 
   0   7   7      270.57      261.91      9.47 o 
   1   7   7     1481.30     1510.34     15.46 o 
   2   7   7      661.85      655.61      9.65 o 
   3   7   7     1392.46     1379.69     16.99 o 
   4   7   7      156.92      151.38      6.39 o 
   5   7   7     1974.19     1982.87     20.39 o 
   6   7   7      147.25      142.31      8.07 o 
   0   8   7       60.89       67.84      7.01 o 
   1   8   7      671.42      697.48     10.81 o 
   2   8   7      112.86      129.99      6.23 o 
   3   8   7      366.41      395.89      9.57 o 
   4   8   7       68.17       64.52      5.56 o 
   5   8   7      542.86      547.76     15.66 o 
   6   8   7       52.11       46.09      5.96 o 
   7   8   7      309.28      319.04      9.50 o 
   0   9   7       25.97       20.73      5.81 o 
   1   9   7      447.62      445.73      9.44 o 
   2   9   7      485.72      506.66     10.17 o 
   3   9   7      108.16      125.78      6.65 o 
   4   9   7       17.11       13.21      4.58 o 
   5   9   7      162.41      151.90      7.80 o 
   6   9   7      257.70      278.53     10.38 o 
   7   9   7      310.92      336.66     10.11 o 
   8   9   7      268.25      265.21     10.81 o 
   0  10   7      457.87      385.82     13.38 o 
   1  10   7      119.85       95.81      6.08 o 
   2  10   7      126.59      101.31      6.07 o 
   3  10   7      141.14      117.39      6.53 o 
   4  10   7      621.10      579.39     12.44 o 
   5  10   7      309.83      287.28      9.12 o 
   6  10   7       30.17       33.00      5.80 o 
   7  10   7      265.61      234.38      9.35 o 
   8  10   7      266.83      276.70     10.75 o 
   9  10   7       46.69       49.08      7.34 o 
   0  11   7        3.07       -4.57      6.83 o 
   1  11   7      131.80      109.54      6.82 o 
   2  11   7      264.31      247.74      8.66 o 
   3  11   7      101.04       90.26      7.52 o 
   4  11   7       13.77       13.49      5.31 o 
   5  11   7      234.65      240.40      9.17 o 
   6  11   7      233.99      228.07      9.11 o 
   7  11   7      439.13      438.61     11.89 o 
   8  11   7       78.43       67.88      8.29 o 
   9  11   7        8.06        4.18      6.89 o 
  10  11   7      191.40      186.58     10.81 o 
   0  12   7      108.10      107.07      9.82 o 
   1  12   7       85.43       85.71      8.31 o 
   2  12   7       55.84       44.34      6.09 o 
   3  12   7       46.52       46.36      6.44 o 
   4  12   7       10.47        7.84      5.46 o 
   5  12   7       33.36       31.56      6.46 o 
   6  12   7      103.70       96.02      7.95 o 
   7  12   7      169.07      163.74      8.98 o 
   8  12   7       32.39       31.37      7.74 o 
   9  12   7        1.10       -4.96      6.90 o 
  10  12   7       19.25        9.36      7.57 o 
   0  13   7        0.34        1.18     10.66 o 
   1  13   7       52.06       35.78      5.97 o 
   2  13   7      174.26      173.04      9.64 o 
   3  13   7       25.22       27.93      6.39 o 
   4  13   7       21.50       22.10      6.41 o 
   5  13   7       23.83       24.97      8.31 o 
   6  13   7      131.66      119.87     10.72 o 
   7  13   7      263.74      266.45     11.07 o 
   8  13   7      124.38      130.53     10.24 o 
   9  13   7       28.28       27.10      8.26 o 
   0  14   7       12.15       17.90      8.44 o 
   1  14   7        8.39       -0.75      5.87 o 
   2  14   7       37.75       38.26      7.09 o 
   3  14   7        8.07        9.72      6.49 o 
   4  14   7      135.37      123.37      8.41 o 
   5  14   7       82.48       63.59      8.11 o 
   6  14   7      114.16      109.23      9.17 o 
   7  14   7       77.29       84.31      9.23 o 
   8  14   7      150.65      139.63     12.12 o 
   0  15   7       16.82       24.54      8.85 o 
   1  15   7      113.65      130.40      9.44 o 
   2  15   7       70.48       45.60      7.70 o 
   3  15   7      109.98      127.54      8.71 o 
   4  15   7        1.36        3.07      6.39 o 
   5  15   7       79.23       83.90      8.87 o 
   6  15   7       50.74       48.21      8.34 o 
   0  16   7      124.76      160.95     13.67 o 
   1  16   7      159.72      206.73     11.28 o 
   2  16   7       33.38       46.74      8.37 o 
   0   0   8       80.78      127.66     11.27 o 
   0   1   8      187.02      165.56      6.58 o 
   1   1   8      188.30      184.66      8.51 o 
   0   2   8      427.43      424.35     12.58 o 
   1   2   8       80.04      114.36      5.59 o 
   2   2   8      133.77      152.57      7.49 o 
   0   3   8      203.52      244.51      7.84 o 
   1   3   8       85.04       76.17      3.44 o 
   2   3   8       14.32       23.53      3.38 o 
   3   3   8      164.48      180.63      8.69 o 
   0   4   8        0.01        1.65      2.88 o 
   1   4   8      762.21      715.30      9.28 o 
   2   4   8      881.16      845.51      9.52 o 
   3   4   8     1211.01     1154.31     12.49 o 
   4   4   8      150.06      151.06      7.32 o 
   0   5   8       22.99       24.04      4.10 o 
   1   5   8       74.00       71.15      3.62 o 
   2   5   8      134.94      161.07      4.67 o 
   3   5   8       86.83       91.85      4.30 o 
   4   5   8      290.16      301.87      7.47 o 
   5   5   8      490.30      506.53     16.72 o 
   0   6   8      487.66      489.05     11.27 o 
   1   6   8      136.72      138.49      5.17 o 
   2   6   8      430.38      437.92      8.13 o 
   3   6   8      197.26      181.30      7.06 o 
   4   6   8      679.34      693.25     11.84 o 
   5   6   8       79.53       82.08      6.33 o 
   6   6   8      689.44      718.81     20.52 o 
   0   7   8      207.02      218.59      9.34 o 
   1   7   8     1540.71     1464.79     17.11 o 
   2   7   8        4.94        3.15      3.71 o 
   3   7   8      729.14      735.68     15.14 o 
   4   7   8      996.31      982.64     15.38 o 
   5   7   8      512.18      552.25     12.50 o 
   6   7   8      188.07      186.19      8.81 o 
   7   7   8     2604.95     2579.41     48.49 o 
   0   8   8       82.16      100.99      7.83 o 
   1   8   8     1215.38     1185.46     16.32 o 
   2   8   8       92.59       91.52      6.69 o 
   3   8   8     1495.97     1546.01     20.36 o 
   4   8   8        4.54        6.57      3.73 o 
   5   8   8     1281.91     1266.21     20.23 o 
   6   8   8      197.55      181.36      8.74 o 
   7   8   8      911.18      930.22     17.70 o 
   8   8   8      141.49      162.75     13.05 o 
   0   9   8        5.23       -5.21      8.24 o 
   1   9   8      120.51      111.48      6.43 o 
   2   9   8       81.71       69.96      5.53 o 
   3   9   8      172.07      125.40      7.34 o 
   4   9   8      137.96      127.94      7.20 o 
   5   9   8       72.07       79.09      7.49 o 
   6   9   8      289.22      302.51     11.21 o 
   7   9   8      987.57     1008.11     23.46 o 
   8   9   8      648.49      683.08     17.53 o 
   9   9   8       27.39       20.25      9.83 o 
   0  10   8       16.63       13.00      7.20 o 
   1  10   8      261.01      199.75      8.21 o 
   2  10   8       63.76       68.91      6.30 o 
   3  10   8      180.13      151.03      7.46 o 
   4  10   8       97.87       85.47      6.80 o 
   5  10   8      367.97      337.37     11.36 o 
   6  10   8       64.41       62.44      7.38 o 
   7  10   8      160.24      155.56      9.74 o 
   8  10   8       32.42       28.69      7.35 o 
   9  10   8      290.52      310.51     12.74 o 
  10  10   8        2.44       -2.85      9.98 o 
   0  11   8      104.50      103.10     10.54 o 
   1  11   8        1.80        6.76      5.07 o 
   2  11   8      230.84      227.56      9.36 o 
   3  11   8       99.31      108.33      7.50 o 
   4  11   8      444.65      442.08     12.42 o 
   5  11   8      156.35      164.42      9.76 o 
   6  11   8      143.16      147.71      9.34 o 
   7  11   8      203.64      223.24     11.00 o 
   8  11   8      319.49      352.43     13.20 o 
   9  11   8       92.18       84.10      9.23 o 
  10  11   8       39.98       44.13      8.74 o 
  11  11   8       43.29       37.08     13.17 o 
   0  12   8        4.68       13.17      9.07 o 
   1  12   8        4.29        8.19      5.42 o 
   2  12   8       44.82       41.63      7.12 o 
   3  12   8       86.99       86.23      7.34 o 
   4  12   8       95.38       87.01      7.40 o 
   5  12   8        7.62        8.04      7.13 o 
   6  12   8      141.93      143.43      8.91 o 
   7  12   8       73.23       69.63      8.48 o 
   8  12   8       89.62       84.36      9.46 o 
   9  12   8        3.65        0.04      7.51 o 
  10  12   8       26.48       20.23      8.21 o 
   0  13   8        6.41        7.91      7.73 o 
   1  13   8        5.61        1.23      6.34 o 
   2  13   8       88.27       77.24      8.20 o 
   3  13   8        1.02       17.68      6.64 o 
   4  13   8       72.87       67.59      8.85 o 
   5  13   8      145.94      124.13      9.26 o 
   6  13   8       52.59       44.51      7.77 o 
   7  13   8      152.72      156.96     11.22 o 
   8  13   8      225.17      210.25     11.85 o 
   0  14   8      112.61      131.97     12.54 o 
   1  14   8        3.44       11.56      6.52 o 
   2  14   8       55.71       65.69      8.24 o 
   3  14   8        9.57       13.82      8.55 o 
   4  14   8      173.33      179.27     17.07 o 
   5  14   8      132.47      141.52      9.87 o 
   6  14   8       21.28       19.10      7.58 o 
   7  14   8        3.24      -12.26      8.17 o 
   0  15   8       41.25       42.79     13.90 o 
   1  15   8        5.08       19.42      9.14 o 
   2  15   8       14.36       19.39      7.34 o 
   3  15   8       56.13       61.49      8.69 o 
   4  15   8      214.82      232.66     11.80 o 
   0   1   9       75.87       78.60      4.65 o 
   0   2   9       33.32       28.17      4.30 o 
   1   2   9      255.50      262.64      6.02 o 
   0   3   9        0.82       -1.32      3.60 o 
   1   3   9      124.07      122.55      4.56 o 
   2   3   9      128.01      135.06      5.20 o 
   0   4   9      136.49      120.56      6.63 o 
   1   4   9     1867.62     1847.05     17.08 o 
   2   4   9      157.49      152.92      5.56 o 
   3   4   9     1327.75     1279.81     13.87 o 
   0   5   9      655.20      618.39     13.16 o 
   1   5   9      181.26      189.29      5.73 o 
   2   5   9       61.61       67.67      4.60 o 
   3   5   9      474.62      449.34     10.85 o 
   4   5   9     2564.98     2550.54     25.01 o 
   0   6   9       85.02       66.77      6.66 o 
   1   6   9       40.00       46.07      4.17 o 
   2   6   9        1.64        0.98      3.56 o 
   3   6   9      115.44      106.30      6.33 o 
   4   6   9      201.52      201.62      7.01 o 
   5   6   9      103.28      101.69      7.25 o 
   0   7   9       38.62       38.45      6.36 o 
   1   7   9      413.07      376.84      9.40 o 
   2   7   9      115.10      106.32      5.89 o 
   3   7   9      676.73      652.47     13.07 o 
   4   7   9      967.08      976.87     18.83 o 
   5   7   9      923.11      889.06     16.18 o 
   6   7   9       45.36       36.21      7.72 o 
   0   8   9      347.65      335.32     13.17 o 
   1   8   9     1082.25     1092.41     16.30 o 
   2   8   9      425.30      413.62      9.74 o 
   3   8   9     1250.23     1219.91     18.97 o 
   4   8   9      219.87      216.23     11.28 o 
   5   8   9      545.21      554.89     14.28 o 
   6   8   9      224.25      205.50     10.57 o 
   7   8   9      727.28      714.66     16.06 o 
   0   9   9       24.29       19.24      7.12 o 
   1   9   9      213.93      222.57      8.25 o 
   2   9   9       58.24       59.82      6.07 o 
   3   9   9      265.79      262.40      9.35 o 
   4   9   9     1134.27     1120.41     20.67 o 
   5   9   9      117.29      101.26      8.40 o 
   6   9   9       11.70        7.81      6.39 o 
   7   9   9       40.52       34.82      7.78 o 
   8   9   9      665.07      670.34     17.31 o 
   0  10   9      169.25      180.52     11.38 o 
   1  10   9       38.01       30.34      5.66 o 
   2  10   9       16.66       13.35      5.77 o 
   3  10   9      164.42      155.36      9.22 o 
   4  10   9      204.91      205.19     10.64 o 
   5  10   9       72.44       50.34      7.65 o 
   6  10   9       29.02       34.51      7.39 o 
   7  10   9       34.67       28.29      7.29 o 
   8  10   9      151.88      156.65     10.90 o 
   9  10   9       14.02        8.66      7.63 o 
   0  11   9        0.78        6.32      7.83 o 
   1  11   9       31.67       23.21      6.01 o 
   2  11   9       61.94       61.83      7.07 o 
   3  11   9      188.71      194.55      9.68 o 
   4  11   9      390.22      420.03     14.29 o 
   5  11   9       42.99       49.85      8.08 o 
   6  11   9      158.00      164.18     10.88 o 
   7  11   9       85.09       80.17      9.78 o 
   8  11   9      336.34      333.78     14.80 o 
   9  11   9      150.60      155.31     10.93 o 
  10  11   9       96.76       77.70     10.01 o 
   0  12   9       67.57       72.74     10.55 o 
   1  12   9        4.27        9.02      6.35 o 
   2  12   9       15.59       11.07      6.56 o 
   3  12   9       16.76       16.53      6.89 o 
   4  12   9       47.85       57.12      8.92 o 
   5  12   9       24.25       18.21      7.28 o 
   6  12   9      174.04      164.97      9.90 o 
   7  12   9        7.77       -4.07      7.49 o 
   8  12   9       70.18       66.16     10.45 o 
   9  12   9       58.93       68.30      9.69 o 
   0  13   9        3.82        5.44      8.08 o 
   1  13   9       77.00       89.22      8.11 o 
   2  13   9       60.79       63.83      8.33 o 
   3  13   9       55.50       61.54      9.67 o 
   4  13   9      524.19      559.45     18.21 o 
   5  13   9      133.56      156.81     11.58 o 
   6  13   9        3.17       -7.22      6.64 o 
   7  13   9      132.82      124.34     11.84 o 
   0  14   9       45.54       48.80     11.09 o 
   1  14   9       32.28       38.52      8.00 o 
   2  14   9       16.97       31.71      7.90 o 
   3  14   9       49.39       42.65      9.42 o 
   4  14   9       56.61       85.17     11.01 o 
   5  14   9      209.94      240.77     12.66 o 
   0  15   9        0.71      -18.09     12.06 o 
   0   0  10     1617.08     1555.06     35.20 o 
   0   1  10      128.98      139.30      5.86 o 
   1   1  10      431.08      440.78     10.82 o 
   0   2  10      131.95      158.03      7.25 o 
   1   2  10      100.93      113.51      4.88 o 
   2   2  10      166.20      152.81      9.33 o 
   0   3  10       10.22        4.96      4.62 o 
   1   3  10     2095.02     2047.49     18.51 o 
   2   3  10       35.55       21.87      3.64 o 
   3   3  10     5431.46     5371.12     58.36 o 
   0   4  10      533.91      481.63     17.08 o 
   1   4  10     2420.44     2386.50     21.91 o 
   2   4  10      154.83      167.68      6.56 o 
   3   4  10     1252.75     1267.55     16.21 o 
   4   4  10      115.52      130.69     11.84 o 
   0   5  10       33.60       30.17      5.88 o 
   1   5  10       36.06       46.44      4.39 o 
   2   5  10      273.93      240.02      8.62 o 
   3   5  10     1106.60     1062.98     14.86 o 
   4   5  10     1063.52     1045.58     17.86 o 
   5   5  10       20.04       24.35      8.10 o 
   0   6  10      153.58      155.82      8.97 o 
   1   6  10       12.78       10.51      4.17 o 
   2   6  10      299.78      272.00      8.67 o 
   3   6  10      123.86      125.71      6.99 o 
   4   6  10      236.16      215.85      9.01 o 
   5   6  10      216.75      202.22      9.36 o 
   6   6  10      282.33      262.97     14.55 o 
   0   7  10      189.57      167.71     10.45 o 
   1   7  10       59.87       52.84      4.87 o 
   2   7  10       31.64       29.55      5.08 o 
   3   7  10      568.58      549.10     14.46 o 
   4   7  10     1591.37     1550.02     23.55 o 
   5   7  10        0.92        4.39      5.42 o 
   6   7  10       63.48       71.70      7.54 o 
   7   7  10      106.22      101.11     11.87 o 
   0   8  10        0.02       -7.74      6.33 o 
   1   8  10      132.91      129.80      8.00 o 
   2   8  10      177.44      171.34      7.72 o 
   3   8  10      171.00      160.91      8.11 o 
   4   8  10      126.07      138.00     10.50 o 
   5   8  10      151.61      146.97      9.18 o 
   6   8  10      380.00      353.76     12.95 o 
   7   8  10       71.55       67.18      8.32 o 
   8   8  10      588.14      587.83     24.80 o 
   0   9  10        5.72        2.67      7.04 o 
   1   9  10       38.89       33.26      5.61 o 
   2   9  10      313.85      322.17     10.48 o 
   3   9  10      319.64      328.28     10.74 o 
   4   9  10      663.68      687.16     21.10 o 
   5   9  10       50.60       46.49      7.65 o 
   6   9  10      193.17      190.47     11.24 o 
   7   9  10      115.65       87.63      9.00 o 
   8   9  10       50.78       45.77      8.60 o 
   9   9  10       72.95       60.32     13.76 o 
   0  10  10        0.13       -4.28      7.14 o 
   1  10  10       25.12       17.39      5.63 o 
   2  10  10       38.16       33.74      6.55 o 
   3  10  10      100.03      112.38      9.29 o 
   4  10  10       35.95       49.59      7.74 o 
   5  10  10       77.55       79.15      8.60 o 
   6  10  10       18.00       10.82      7.31 o 
   7  10  10       31.87       30.85      8.02 o 
   8  10  10      123.00      116.85     10.43 o 
   9  10  10       55.70       65.37     10.15 o 
  10  10  10        4.23       -0.43     11.77 o 
   0  11  10        2.66        2.39      7.55 o 
   1  11  10        6.80        4.48      5.78 o 
   2  11  10       10.43        2.56      6.17 o 
   3  11  10      378.54      394.49     16.61 o 
   4  11  10      566.85      534.35     17.24 o 
   5  11  10       26.43       21.61      7.84 o 
   6  11  10       25.64       15.05      7.42 o 
   7  11  10       27.82       14.82     10.61 o 
   8  11  10      134.02      150.27     10.96 o 
   9  11  10       72.26       71.62     11.43 o 
   0  12  10       49.80       47.26     14.71 o 
   1  12  10       50.13       46.75      7.87 o 
   2  12  10        7.51        1.62      6.61 o 
   3  12  10       45.79       35.25      9.62 o 
   4  12  10       19.18       13.51      8.06 o 
   5  12  10       13.67        8.50      8.26 o 
   6  12  10       51.07       56.35     13.94 o 
   7  12  10       15.72        3.90      8.55 o 
   0  13  10       19.48       18.04      9.86 o 
   1  13  10       24.33       24.24      7.92 o 
   2  13  10       26.51       13.75      7.57 o 
   3  13  10      399.56      434.00     16.88 o 
   4  13  10      272.11      272.86     13.86 o 
   5  13  10        1.90        0.55      8.20 o 
   0  14  10       52.65       81.62     12.12 o 
   1  14  10       86.15      100.81     10.08 o 
   2  14  10       52.78       54.28     10.38 o 
   0   1  11       13.48        5.99      5.91 o 
   0   2  11       19.15       12.46      5.07 o 
   1   2  11      221.04      181.38      5.76 o 
   0   3  11      164.39      142.66      7.64 o 
   1   3  11      807.18      763.59     11.05 o 
   2   3  11      585.46      519.32      9.36 o 
   0   4  11        0.04        4.93      5.25 o 
   1   4  11      387.02      370.91      8.74 o 
   2   4  11       65.01       70.27      5.33 o 
   3   4  11     1091.03     1067.51     18.15 o 
   0   5  11        9.67        5.24      5.56 o 
   1   5  11      107.09      105.03      6.05 o 
   2   5  11      245.03      246.81     10.46 o 
   3   5  11      319.99      307.81     12.85 o 
   4   5  11      473.83      467.97     12.80 o 
   0   6  11       17.27        3.11      6.60 o 
   1   6  11       43.05       34.43      5.03 o 
   2   6  11      101.42       93.66      6.49 o 
   3   6  11      388.64      384.30     12.08 o 
   4   6  11      171.48      173.40      9.31 o 
   5   6  11      236.59      204.73      9.84 o 
   0   7  11      547.59      559.30     17.07 o 
   1   7  11       50.76       46.88      5.73 o 
   2   7  11      226.42      223.63      8.52 o 
   3   7  11      584.49      602.57     14.94 o 
   4   7  11       64.62       59.74      7.43 o 
   5   7  11      170.64      179.18     10.33 o 
   6   7  11       55.87       59.90      8.66 o 
   0   8  11       13.68        7.08      7.29 o 
   1   8  11      108.38      106.34      7.02 o 
   2   8  11      132.01      130.46      7.79 o 
   3   8  11      544.20      535.30     14.54 o 
   4   8  11       23.21       26.39      6.72 o 
   5   8  11       86.16       88.19      8.38 o 
   6   8  11        6.68        3.85      6.71 o 
   7   8  11        2.65       -6.06      6.63 o 
   0   9  11        4.77       13.44      7.71 o 
   1   9  11      155.38      159.68      8.10 o 
   2   9  11       93.93       92.93      7.89 o 
   3   9  11      240.42      253.49     12.68 o 
   4   9  11      143.04      118.28      9.12 o 
   5   9  11       84.26       92.64      8.78 o 
   6   9  11       39.20       34.95      7.99 o 
   7   9  11       34.00       19.86      7.95 o 
   8   9  11       10.02       10.24      8.02 o 
   0  10  11       22.29       21.45      9.16 o 
   1  10  11       30.70       21.26      5.94 o 
   2  10  11        4.68       -0.78      6.89 o 
   3  10  11      297.65      291.42     17.93 o 
   4  10  11       47.06       54.93      8.70 o 
   5  10  11       73.55       81.66      9.39 o 
   6  10  11        7.96       -3.27      7.28 o 
   7  10  11       17.99        8.61      8.03 o 
   8  10  11       18.43        7.52      8.40 o 
   0  11  11       73.68       68.72     10.07 o 
   1  11  11       64.11       70.24      7.62 o 
   2  11  11      128.30      109.32     10.06 o 
   3  11  11      476.21      504.44     16.41 o 
   4  11  11       25.48       26.36      8.33 o 
   5  11  11      175.48      198.67     12.25 o 
   6  11  11        3.66        7.07      8.35 o 
   7  11  11       16.10       19.01      8.47 o 
   0  12  11      149.05      160.96     18.19 o 
   1  12  11        4.91        7.12      7.38 o 
   2  12  11       83.19       61.25      9.38 o 
   3  12  11       64.55       76.77     10.91 o 
   4  12  11      107.45      125.13     11.49 o 
   5  12  11       46.29       47.64     10.53 o 
   0  13  11        0.73        0.00     10.41 o 
   1  13  11       48.09       52.73      9.89 o 
   2  13  11       66.75       50.50     10.02 o 
   3  13  11      104.08       89.93     10.59 o 
   0   0  12      248.21      240.07     31.13 o 
   0   1  12        1.82        3.58      5.63 o 
   1   1  12       14.67       19.91      5.33 o 
   0   2  12      423.67      392.89     12.04 o 
   1   2  12      216.51      205.67      6.78 o 
   2   2  12      160.12      159.25      8.26 o 
   0   3  12        2.15        3.47      5.93 o 
   1   3  12      250.11      234.51      8.00 o 
   2   3  12      568.42      531.02     11.09 o 
   3   3  12     1216.35     1095.27     29.04 o 
   0   4  12       60.40       52.26      7.58 o 
   1   4  12       33.88       34.87      6.04 o 
   2   4  12      288.32      272.75      8.73 o 
   3   4  12        9.58        1.37      5.42 o 
   4   4  12       33.36       42.36      9.81 o 
   0   5  12       92.89       96.12      9.23 o 
   1   5  12       97.93       99.12      6.88 o 
   2   5  12      527.65      504.27     13.48 o 
   3   5  12      293.23      284.84     11.87 o 
   4   5  12       42.11       39.01      6.64 o 
   5   5  12      165.65      158.91     19.79 o 
   0   6  12      133.26      150.76     10.83 o 
   1   6  12       20.60       16.76      5.26 o 
   2   6  12       31.14       17.23      6.17 o 
   3   6  12      479.88      433.14     12.72 o 
   4   6  12       38.37       35.01      7.05 o 
   5   6  12       81.64       90.99      8.80 o 
   6   6  12       18.89        9.51     10.53 o 
   0   7  12       16.07       10.45      7.52 o 
   1   7  12        1.84        1.39      5.00 o 
   2   7  12       85.42       96.16      8.78 o 
   3   7  12      289.20      270.02     11.25 o 
   4   7  12       33.59       29.12      6.91 o 
   5   7  12       35.98       24.93      7.37 o 
   6   7  12        0.84       -2.40      6.76 o 
   7   7  12       25.46       18.00     10.79 o 
   0   8  12       71.44       64.91      9.10 o 
   1   8  12       16.90       20.97      5.58 o 
   2   8  12      181.92      193.00     10.95 o 
   3   8  12       78.94       74.54      8.64 o 
   4   8  12      108.93      112.21      8.89 o 
   5   8  12        2.08       -7.16      6.57 o 
   6   8  12       23.83       30.26      7.89 o 
   7   8  12       98.55       98.37     10.47 o 
   8   8  12      306.30      322.14     21.17 o 
   0   9  12       42.56       42.36      8.80 o 
   1   9  12       72.87       85.28      8.70 o 
   2   9  12       42.44       50.69      8.27 o 
   3   9  12      198.35      204.75     11.60 o 
   4   9  12        2.27        4.76      7.15 o 
   5   9  12      133.35      145.37     10.81 o 
   6   9  12      140.89      139.87     10.78 o 
   7   9  12       13.32       13.58      8.52 o 
   8   9  12       12.10        4.12      8.45 o 
   0  10  12       71.18       85.68     10.63 o 
   1  10  12        8.05       16.46      8.11 o 
   2  10  12        7.34       10.84      7.40 o 
   3  10  12      352.36      351.79     14.46 o 
   4  10  12       26.34       38.63      9.25 o 
   5  10  12       62.22       49.65      9.26 o 
   6  10  12       29.97       43.96      9.03 o 
   7  10  12       86.64       90.55     13.37 o 
   0  11  12       15.39       21.63      9.66 o 
   1  11  12       11.09       14.65      8.06 o 
   2  11  12       55.11       71.12      9.56 o 
   3  11  12      168.89      181.55     12.11 o 
   4  11  12       16.05       21.90      8.51 o 
   5  11  12       22.64        7.41      8.50 o 
   0  12  12       52.95       53.30     12.90 o 
   1  12  12       27.05        9.90     10.02 o 
   2  12  12      165.17      162.94     12.79 o 
   3  12  12      148.73      153.41     12.10 o 
   0   1  13      141.29      134.59     10.44 o 
   0   2  13       27.60       26.01      7.61 o 
   1   2  13      131.11      115.94      6.49 o 
   0   3  13      156.63      138.90     14.69 o 
   1   3  13      216.52      209.10      8.38 o 
   2   3  13      333.62      308.34     10.74 o 
   0   4  13       11.34        5.33      7.11 o 
   1   4  13       74.75       60.04      6.55 o 
   2   4  13      479.14      463.43     18.14 o 
   3   4  13      468.49      442.34     13.40 o 
   0   5  13      150.54      146.24     10.98 o 
   1   5  13       14.09       10.94      5.81 o 
   2   5  13        5.26        5.22      6.21 o 
   3   5  13      228.08      239.07     10.84 o 
   4   5  13      106.77      103.42      8.97 o 
   0   6  13        3.85       18.60      7.74 o 
   1   6  13      133.79      156.10      9.98 o 
   2   6  13       45.09       50.70      8.02 o 
   3   6  13      243.23      259.04     15.01 o 
   4   6  13      375.87      358.51     13.50 o 
   5   6  13       68.41       58.17      9.15 o 
   0   7  13      179.29      209.56     12.74 o 
   1   7  13       66.30       71.32      8.80 o 
   2   7  13       28.95       34.90      7.69 o 
   3   7  13       33.78       26.58      7.58 o 
   4   7  13       39.62       43.36      7.90 o 
   5   7  13       70.08       76.66     12.25 o 
   6   7  13      147.56      167.07     11.83 o 
   0   8  13        3.62       20.18      8.80 o 
   1   8  13      204.23      194.21     11.50 o 
   2   8  13       68.42       77.41     11.45 o 
   3   8  13      392.99      395.21     14.67 o 
   4   8  13       28.25       15.67      8.31 o 
   5   8  13      165.30      173.82     12.07 o 
   6   8  13       63.17       70.31     10.79 o 
   7   8  13       54.13       56.51     10.11 o 
   0   9  13      180.32      192.12     13.23 o 
   1   9  13      265.83      324.98     14.42 o 
   2   9  13       55.43       44.82      8.85 o 
   3   9  13      395.72      456.33     23.88 o 
   4   9  13      226.31      249.01     15.43 o 
   5   9  13      136.06      177.35     12.72 o 
   6   9  13       16.59       35.44     10.25 o 
   0  10  13       15.06       20.52     12.33 o 
   1  10  13        8.88        9.82      7.76 o 
   2  10  13        6.99        4.37      7.88 o 
   3  10  13       32.21       22.13      8.69 o 
   4  10  13      163.39      163.23     13.80 o 
   0  11  13        1.22        6.18     12.11 o 
   1  11  13       20.66       12.82      8.33 o 
   0   0  14       87.92      109.15     28.89 o 
   0   1  14       68.68       53.00     21.15 o 
   1   1  14       35.76       49.22     11.83 o 
   0   2  14      162.14      158.81     12.49 o 
   1   2  14       15.75       13.07      6.75 o 
   2   2  14       23.38       28.73      8.85 o 
   0   3  14      307.67      300.00     15.83 o 
   1   3  14      111.67       92.09      8.30 o 
   2   3  14      318.91      348.34     12.54 o 
   3   3  14      154.38      161.02     12.82 o 
   0   4  14       30.97       31.79      9.62 o 
   1   4  14      101.82      102.80     10.53 o 
   2   4  14      246.93      239.75     12.22 o 
   3   4  14      172.24      186.22     10.26 o 
   4   4  14       15.06       16.55      9.81 o 
   0   5  14        8.82        4.11      8.21 o 
   1   5  14       27.68       26.29      7.52 o 
   2   5  14       73.90       82.54      9.51 o 
   3   5  14      163.34      188.27     11.67 o 
   4   5  14       28.81       29.34      8.02 o 
   5   5  14       71.94       55.86     13.58 o 
   0   6  14        5.86        5.28     10.58 o 
   1   6  14       13.66       12.96      7.37 o 
   2   6  14       14.77       17.36      7.47 o 
   3   6  14      178.21      195.01     12.11 o 
   4   6  14      100.44      104.32     11.64 o 
   5   6  14       67.93       69.90      9.93 o 
   6   6  14       13.62       10.02     11.31 o 
   0   7  14        0.71       24.87     11.79 o 
   1   7  14       48.11       58.22      8.90 o 
   2   7  14      224.48      254.19     13.43 o 
   3   7  14       66.77       67.12      9.61 o 
   4   7  14       53.11       40.97      9.33 o 
   5   7  14      181.38      201.79     13.07 o 
   6   7  14       95.38      100.05     11.10 o 
   0   8  14       28.05       17.01     12.75 o 
   1   8  14      122.81      148.03     11.33 o 
   2   8  14      144.37      170.06     11.76 o 
   3   8  14      262.35      285.05     13.72 o 
   4   8  14       36.89       38.71      9.83 o 
   5   8  14       96.32       91.83     11.86 o 
   0   9  14      474.55      529.37     26.71 o 
   1   9  14       62.20       94.73     10.36 o 
   2   9  14       53.09       41.03      9.21 o 
   3   9  14       58.81       71.47     10.06 o 
   0   1  15        0.00        7.50     24.85 o 
   0   2  15      134.14      134.05     23.31 o 
   1   2  15       38.19       32.84     11.27 o 
   0   3  15       33.77       18.62     15.21 o 
   1   3  15       18.08       44.17      8.48 o 
   2   3  15       30.99       51.49      8.37 o 
   0   4  15       24.17       26.52     20.65 o 
   1   4  15        4.97       10.95      7.55 o 
   2   4  15      119.31      135.44     10.27 o 
   3   4  15       63.12       43.76      9.24 o 
   0   5  15       58.63       46.32     17.83 o 
   1   5  15       44.81       40.16      9.55 o 
   2   5  15       86.73       90.18     10.18 o 
   3   5  15       66.48       71.29     10.50 o 
   4   5  15       77.41       76.34     10.05 o 
   0   6  15        9.60      -16.06     15.32 o 
   1   6  15        2.81       -1.81      9.52 o 
   2   6  15        0.92      -10.54      7.64 o 
   3   6  15      125.13      142.69     11.75 o 
   4   6  15       45.13       60.40     12.54 o 
   0   7  15       79.02       73.70     19.84 o 
   1   7  15       21.26       27.06     13.22 o 
   2   7  15        9.41        4.39      8.49 o 
   3   7  15       61.99       68.62     10.37 o 
   0   2  16       24.45       27.85     31.22 o 
   1   2  16       63.18       78.63     34.03 o 
   2   2  16      344.28      492.83     26.42 o 
   0   3  16       68.08       68.04     23.91 o 
   1   3  16      115.28      131.02     18.66 o 
   2   3  16      311.54      334.16     27.41 o 
   3   3  16      166.13      248.08     21.79 o 
   0   4  16      154.59       97.97     26.31 o 
   1   4  16       80.40      104.14     16.23 o 
   2   4  16      124.49      159.90     12.24 o 
                                                 
